# Supplementary material for: Development of LC-MS/MS Database Based on 250 Potentially Highly Neuroactive Compounds and Their Metabolites
Source: Metabolites. 2025 Sep 30;15(10):650. doi: 10.3390/metabo15100650 (PMC12566581; doi:10.3390/metabo15100650)
Supplement: Supplementary file 1 [file metabolites-15-00650-s001.zip]

Archive with 2 entries (2 files):
- S9 Paper - Supplementary Table 1.xlsx
- S9 Paper - Supplementary Table 2.xlsx
