# Supplementary material for: Development of LC-MS/MS Database Based on 250 Potentially Highly Neuroactive Compounds and Their Metabolites
Source: Metabolites. 2025 Sep 30;15(10):650. doi: 10.3390/metabo15100650 (PMC12566581; doi:10.3390/metabo15100650)
Supplement: Supplementary file 1 [file metabolites-15-00650-s001.zip › S9 Paper - Supplementary Table 1.xlsx]

## Sheet: Sheet1
Table S1. Target Neuroactive Parent Compounds Derived from the ENRICH List
Final ENRICH List Ranked Number	Chemical Name	Company Purchased From	Parent Compound Mixture	Parent Compound ID	CASRN	Molecular Formula	CID	INCHIKEY	INCHI STRING	SMILES	DTXSID
108	2-Methoxy-5-methylaniline	Thermo Fisher Scientific	1	1-1	120-71-8	C8H11NO	8445	WXWCDTXEKCVRRO-UHFFFAOYSA-N	InChI=1S/C8H11NO/c1-6-3-4-8(10-2)7(9)5-6/h3-5H,9H2,1-2H3	COC1=CC=C(C)C=C1N	DTXSID1020350
144	Benzal chloride	LGC Standards	1	1-2	98-87-3	C7H6Cl2	7411	CAHQGWAXKLQREW-UHFFFAOYSA-N	InChI=1S/C7H6Cl2/c8-7(9)6-4-2-1-3-5-6/h1-5,7H	ClC(Cl)C1=CC=CC=C1	DTXSID6025014
168	4-Chloro-2-cyano-N,N-dimethyl-5-(4-methylphenyl)-1H-imidazole-1-sulfonamide	Sigma-Aldrich	1	1-3	120116-88-3	C13H13ClN4O2S	9862076	YXKMMRDKEKCERS-UHFFFAOYSA-N	InChI=1S/C13H13ClN4O2S/c1-9-4-6-10(7-5-9)12-13(14)16-11(8-15)18(12)21(19,20)17(2)3/h4-7H,1-3H3	CN(C)S(=O)(=O)N1C(=NC(Cl)=C1C1=CC=C(C)C=C1)C#N	DTXSID9034492
6	Propiconazole	Sigma-Aldrich	1	1-4	60207-90-1	C15H17Cl2N3O2	43234	STJLVHWMYQXCPB-UHFFFAOYSA-N	InChI=1/C15H17Cl2N3O2/c1-2-3-12-7-21-15(22-12,8-20-10-18-9-19-20)13-5-4-11(16)6-14(13)17/h4-6,9-10,12H,2-3,7-8H2,1H3	CCCC1COC(CN2C=NC=N2)(O1)C1=C(Cl)C=C(Cl)C=C1	DTXSID8024280
55	Tri-allate	Sigma-Aldrich	1	1-5	2303-17-5	C10H16Cl3NOS	5543	MWBPRDONLNQCFV-UHFFFAOYSA-N	InChI=1S/C10H16Cl3NOS/c1-6(2)14(7(3)4)10(15)16-5-8(11)9(12)13/h6-7H,5H2,1-4H3	CC(C)N(C(C)C)C(=O)SCC(Cl)=C(Cl)Cl	DTXSID5024344
76	Dihexyl phthalate	Sigma-Aldrich	1	1-6	84-75-3	C20H30O4	6786	KCXZNSGUUQJJTR-UHFFFAOYSA-N	InChI=1S/C20H30O4/c1-3-5-7-11-15-23-19(21)17-13-9-10-14-18(17)20(22)24-16-12-8-6-4-2/h9-10,13-14H,3-8,11-12,15-16H2,1-2H3	CCCCCCOC(=O)C1=C(C=CC=C1)C(=O)OCCCCCC	DTXSID6025068
105	Styrene oxide	Thermo Fisher Scientific	1	1-7	96-09-3	C8H8O	7276	AWMVMTVKBNGEAK-UHFFFAOYSA-N	InChI=1/C8H8O/c1-2-4-7(5-3-1)8-6-9-8/h1-5,8H,6H2	C1OC1C1=CC=CC=C1	DTXSID2021286
115	4-Vinyl-1-cyclohexene diepoxide	Thermo Fisher Scientific	1	1-8	106-87-6	C8H12O2	7833	OECTYKWYRCHAKR-UHFFFAOYSA-N	InChI=1/C8H12O2/c1-2-6-7(10-6)3-5(1)8-4-9-8/h5-8H,1-4H2	C1OC1C1CCC2OC2C1	DTXSID0020604
134	3,4-Dimethylphenol	Sigma-Aldrich	1	1-9	95-65-8	C8H10O	7249	YCOXTKKNXUZSKD-UHFFFAOYSA-N	InChI=1S/C8H10O/c1-6-3-4-8(9)5-7(6)2/h3-5,9H,1-2H3	CC1=C(C)C=C(O)C=C1	DTXSID4024062
145	Dimethyl sulfate	AccuStandard	1	1-10	77-78-1	C2H6O4S	6497	VAYGXNSJCAHWJZ-UHFFFAOYSA-N	InChI=1S/C2H6O4S/c1-5-7(3,4)6-2/h1-2H3	COS(=O)(=O)OC	DTXSID5024055
169	2-Naphthylamine	Sigma-Aldrich	2	2-1	91-59-8	C10H9N	7057	JBIJLHTVPXGSAM-UHFFFAOYSA-N	InChI=1S/C10H9N/c11-10-6-5-8-3-1-2-4-9(8)7-10/h1-7H,11H2	NC1=CC2=C(C=CC=C2)C=C1	DTXSID2020921
193	Ethoprophos	Sigma-Aldrich	2	2-2	13194-48-4	C8H19O2PS2	3289	VJYFKVYYMZPMAB-UHFFFAOYSA-N	InChI=1S/C8H19O2PS2/c1-4-7-12-11(9,10-6-3)13-8-5-2/h4-8H2,1-3H3	CCCSP(=O)(OCC)SCCC	DTXSID4032611
209	9-Phenanthrol	Thermo Fisher Scientific	2	2-3	484-17-3	C14H10O	10229	DZKIUEHLEXLYKM-UHFFFAOYSA-N	InChI=1S/C14H10O/c15-14-9-10-5-1-2-6-11(10)12-7-3-4-8-13(12)14/h1-9,15H	OC1=CC2=C(C=CC=C2)C2=CC=CC=C12	DTXSID9047592
220	Benzo[k]fluoranthene	Thermo Fisher Scientific	2	2-4	207-08-9	C20H12	9158	HAXBIWFMXWRORI-UHFFFAOYSA-N	InChI=1S/C20H12/c1-2-6-15-12-19-17-10-4-8-13-7-3-9-16(20(13)17)18(19)11-14(15)5-1/h1-12H	C1=CC2=CC3=C(C=C2C=C1)C1=C2C3=CC=CC2=CC=C1	DTXSID0023909
8	1,2-Propylene glycol	Sigma-Aldrich	2	2-5	57-55-6	C3H8O2	1030	DNIAPMSPPWPWGF-UHFFFAOYSA-N	InChI=1/C3H8O2/c1-3(5)2-4/h3-5H,2H2,1H3	CC(O)CO	DTXSID0021206
133	Cyclohexanol	Sigma-Aldrich	2	2-6	108-93-0	C6H12O	7966	HPXRVTGHNJAIIH-UHFFFAOYSA-N	InChI=1S/C6H12O/c7-6-4-2-1-3-5-6/h6-7H,1-5H2	OC1CCCCC1	DTXSID4021894
136	2,5-Dimethylphenol	Sigma-Aldrich	2	2-7	95-87-4	C8H10O	7267	NKTOLZVEWDHZMU-UHFFFAOYSA-N	InChI=1S/C8H10O/c1-6-3-4-7(2)8(9)5-6/h3-5,9H,1-2H3	CC1=CC(O)=C(C)C=C1	DTXSID6025145
158	1,3-Propane sultone	Sigma-Aldrich	2	2-8	1120-71-4	C3H6O3S	14264	FSSPGSAQUIYDCN-UHFFFAOYSA-N	InChI=1S/C3H6O3S/c4-7(5)3-1-2-6-7/h1-3H2	O=S1(=O)CCCO1	DTXSID8021195
190	Caprolactam	Sigma-Aldrich	2	2-9	105-60-2	C6H11NO	7768	JBKVHLHDHHXQEQ-UHFFFAOYSA-N	InChI=1S/C6H11NO/c8-6-4-2-1-3-5-7-6/h1-5H2,(H,7,8)	O=C1CCCCCN1	DTXSID4020240
216	1,3-Butanediol	Thermo Fisher Scientific	2	2-10	107-88-0	C4H10O2	7896	PUPZLCDOIYMWBV-UHFFFAOYSA-N	InChI=1/C4H10O2/c1-4(6)2-3-5/h4-6H,2-3H2,1H3	CC(O)CCO	DTXSID8026773
154	Acenaphthylene	Thermo Fisher Scientific	3	3-1	208-96-8	C12H8	9161	HXGDTGSAIMULJN-UHFFFAOYSA-N	InChI=1S/C12H8/c1-3-9-4-2-6-11-8-7-10(5-1)12(9)11/h1-8H	C1=CC2=C3C1=CC=CC3=CC=C2	DTXSID3023845
240	Adamantane	Thermo Fisher Scientific	3	3-2	281-23-2	C10H16	9238	ORILYTVJVMAKLC-UHFFFAOYSA-N	InChI=1S/C10H16/c1-7-2-9-4-8(1)5-10(3-7)6-9/h7-10H,1-6H2	C1C2CC3CC1CC(C2)C3	DTXSID5022017
172	Acenaphthene	Thermo Fisher Scientific	3	3-3	83-32-9	C12H10	6734	CWRYPZZKDGJXCA-UHFFFAOYSA-N	InChI=1S/C12H10/c1-3-9-4-2-6-11-8-7-10(5-1)12(9)11/h1-6H,7-8H2	C1CC2=C3C1=CC=CC3=CC=C2	DTXSID3021774
237	Anthracene	Sigma-Aldrich	3	3-4	120-12-7	C14H10	8418	MWPLVEDNUUSJAV-UHFFFAOYSA-N	InChI=1S/C14H10/c1-2-6-12-10-14-8-4-3-7-13(14)9-11(12)5-1/h1-10H	C1=CC2=CC3=C(C=CC=C3)C=C2C=C1	DTXSID0023878
174	1-Aminonaphthalene	Thermo Fisher Scientific	3	3-5	134-32-7	C10H9N	8640	RUFPHBVGCFYCNW-UHFFFAOYSA-N	InChI=1S/C10H9N/c11-10-7-3-5-8-4-1-2-6-9(8)10/h1-7H,11H2	NC1=CC=CC2=C1C=CC=C2	DTXSID7020920
221	o-Anisidine	Thermo Fisher Scientific	3	3-6	90-04-0	C7H9NO	7000	VMPITZXILSNTON-UHFFFAOYSA-N	InChI=1S/C7H9NO/c1-9-7-5-3-2-4-6(7)8/h2-5H,8H2,1H3	COC1=CC=CC=C1N	DTXSID5023877
47	Pentyl acetate	Thermo Fisher Scientific	3	3-7	628-63-7	C7H14O2	12348	PGMYKACGEOXYJE-UHFFFAOYSA-N	InChI=1S/C7H14O2/c1-3-4-5-6-9-7(2)8/h3-6H2,1-2H3	CCCCCOC(C)=O	DTXSID1027263
104	Methyleugenol	Sigma-Aldrich	3	3-8	93-15-2	C11H14O2	7127	ZYEMGPIYFIJGTP-UHFFFAOYSA-N	InChI=1S/C11H14O2/c1-4-5-9-6-7-10(12-2)11(8-9)13-3/h4,6-8H,1,5H2,2-3H3	COC1=CC=C(CC=C)C=C1OC	DTXSID5025607
3	Bisphenol B	Sigma-Aldrich	3	3-9	77-40-7	C16H18O2	66166	HTVITOHKHWFJKO-UHFFFAOYSA-N	InChI=1S/C16H18O2/c1-3-16(2,12-4-8-14(17)9-5-12)13-6-10-15(18)11-7-13/h4-11,17-18H,3H2,1-2H3	CCC(C)(C1=CC=C(O)C=C1)C1=CC=C(O)C=C1	DTXSID4022442
5	Bisphenol AF	Thermo Fisher Scientific	3	3-10	1478-61-1	C15H10F6O2	73864	ZFVMWEVVKGLCIJ-UHFFFAOYSA-N	InChI=1S/C15H10F6O2/c16-14(17,18)13(15(19,20)21,9-1-5-11(22)6-2-9)10-3-7-12(23)8-4-10/h1-8,22-23H	OC1=CC=C(C=C1)C(C1=CC=C(O)C=C1)(C(F)(F)F)C(F)(F)F	DTXSID7037717
9	Bis(2-ethylhexyl) phthalate	Sigma-Aldrich	4	4-1	117-81-7	C24H38O4	8343	BJQHLKABXJIVAM-UHFFFAOYSA-N	InChI=1/C24H38O4/c1-5-9-13-19(7-3)17-27-23(25)21-15-11-12-16-22(21)24(26)28-18-20(8-4)14-10-6-2/h11-12,15-16,19-20H,5-10,13-14,17-18H2,1-4H3	CCCCC(CC)COC(=O)C1=C(C=CC=C1)C(=O)OCC(CC)CCCC	DTXSID5020607
12	Bis(2-ethylhexyl) adipate	Sigma-Aldrich	4	4-2	103-23-1	C22H42O4	7641	SAOKZLXYCUGLFA-UHFFFAOYSA-N	InChI=1/C22H42O4/c1-5-9-13-19(7-3)17-25-21(23)15-11-12-16-22(24)26-18-20(8-4)14-10-6-2/h19-20H,5-18H2,1-4H3	CCCCC(CC)COC(=O)CCCCC(=O)OCC(CC)CCCC	DTXSID0020606
20	Benzyl butyl phthalate	Sigma-Aldrich	4	4-3	85-68-7	C19H20O4	2347	IRIAEXORFWYRCZ-UHFFFAOYSA-N	InChI=1S/C19H20O4/c1-2-3-13-22-18(20)16-11-7-8-12-17(16)19(21)23-14-15-9-5-4-6-10-15/h4-12H,2-3,13-14H2,1H3	CCCCOC(=O)C1=C(C=CC=C1)C(=O)OCC1=CC=CC=C1	DTXSID3020205
28	Bisphenol A	Thermo Fisher Scientific	4	4-4	80-05-7	C15H16O2	6623	IISBACLAFKSPIT-UHFFFAOYSA-N	InChI=1S/C15H16O2/c1-15(2,11-3-7-13(16)8-4-11)12-5-9-14(17)10-6-12/h3-10,16-17H,1-2H3	CC(C)(C1=CC=C(O)C=C1)C1=CC=C(O)C=C1	DTXSID7020182
45	1,2-Benzisothiazol-3(2H)-one	Sigma-Aldrich	4	4-5	2634-33-5	C7H5NOS	17520	DMSMPAJRVJJAGA-UHFFFAOYSA-N	InChI=1S/C7H5NOS/c9-7-5-3-1-2-4-6(5)10-8-7/h1-4H,(H,8,9)	O=C1NSC2=C1C=CC=C2	DTXSID5032523
57	Bis(2-ethylhexyl) Sebacate	Thermo Fisher Scientific	4	4-6	122-62-3	C26H50O4	31218	VJHINFRRDQUWOJ-UHFFFAOYSA-N	InChI=1/C26H50O4/c1-5-9-17-23(7-3)21-29-25(27)19-15-13-11-12-14-16-20-26(28)30-22-24(8-4)18-10-6-2/h23-24H,5-22H2,1-4H3	CCCCC(CC)COC(=O)CCCCCCCCC(=O)OCC(CC)CCCC	DTXSID7025055
74	Bis(2-ethylhexyl) terephthalate	Sigma-Aldrich	4	4-7	6422-86-2	C24H38O4	22932	RWPICVVBGZBXNA-UHFFFAOYSA-N	InChI=1/C24H38O4/c1-5-9-11-19(7-3)17-27-23(25)21-13-15-22(16-14-21)24(26)28-18-20(8-4)12-10-6-2/h13-16,19-20H,5-12,17-18H2,1-4H3	CCCCC(CC)COC(=O)C1=CC=C(C=C1)C(=O)OCC(CC)CCCC	DTXSID7027625
93	Benzophenone	Sigma-Aldrich	4	4-8	119-61-9	C13H10O	3102	RWCCWEUUXYIKHB-UHFFFAOYSA-N	InChI=1S/C13H10O/c14-13(11-7-3-1-4-8-11)12-9-5-2-6-10-12/h1-10H	O=C(C1=CC=CC=C1)C1=CC=CC=C1	DTXSID0021961
112	Benzonitrile	Thermo Fisher Scientific	4	4-9	100-47-0	C7H5N	7505	JFDZBHWFFUWGJE-UHFFFAOYSA-N	InChI=1S/C7H5N/c8-6-7-4-2-1-3-5-7/h1-5H	N#CC1=CC=CC=C1	DTXSID7021491
132	2-Butanone oxime	Thermo Fisher Scientific	4	4-10	96-29-7	C4H9NO	7292	WHIVNJATOVLWBW-UHFFFAOYSA-N	InChI=1S/C4H9NO/c1-3-4(2)5-6/h6H,3H2,1-2H3	CCC(C)=NO	DTXSID1021821
138	Butyric acid	Sigma-Aldrich	5	5-1	107-92-6	C4H8O2	264	FERIUCNNQQJTOY-UHFFFAOYSA-N	InChI=1S/C4H8O2/c1-2-3-4(5)6/h2-3H2,1H3,(H,5,6)	CCCC(O)=O	DTXSID8021515
146	Butylparaben	Thermo Fisher Scientific	5	5-2	94-26-8	C11H14O3	7184	QFOHBWFCKVYLES-UHFFFAOYSA-N	InChI=1S/C11H14O3/c1-2-3-8-14-11(13)9-4-6-10(12)7-5-9/h4-7,12H,2-3,8H2,1H3	CCCCOC(=O)C1=CC=C(O)C=C1	DTXSID3020209
147	2,4-Bis(1-methyl-1-phenylethyl)phenol	Thermo Fisher Scientific	5	5-3	2772-45-4	C24H26O	76013	FMUYQRFTLHAARI-UHFFFAOYSA-N	InChI=1S/C24H26O/c1-23(2,18-11-7-5-8-12-18)20-15-16-22(25)21(17-20)24(3,4)19-13-9-6-10-14-19/h5-17,25H,1-4H3	CC(C)(C1=CC=CC=C1)C1=CC(=C(O)C=C1)C(C)(C)C1=CC=CC=C1	DTXSID7029241
161	2,2-Bis(bromomethyl)-1,3-propanediol	Thermo Fisher Scientific	5	5-4	3296-90-0	C5H10Br2O2	18692	CHUGKEQJSLOLHL-UHFFFAOYSA-N	InChI=1S/C5H10Br2O2/c6-1-5(2-7,3-8)4-9/h8-9H,1-4H2	OCC(CO)(CBr)CBr	DTXSID9020164
192	Benzo[g,h,i]perylene	Thermo Fisher Scientific	5	5-5	191-24-2	C22H12	9117	GYFAGKUZYNFMBN-UHFFFAOYSA-N	InChI=1S/C22H12/c1-3-13-7-9-15-11-12-16-10-8-14-4-2-6-18-17(5-1)19(13)21(15)22(16)20(14)18/h1-12H	C1=CC2=C3C(=C1)C1=C4C(C=CC5=C4C3=C(C=C2)C=C5)=CC=C1	DTXSID5023908
141	Butylate	Sigma-Aldrich	5	5-6	2008-41-5	C11H23NOS	16181	BMTAFVWTTFSTOG-UHFFFAOYSA-N	InChI=1S/C11H23NOS/c1-6-14-11(13)12(7-9(2)3)8-10(4)5/h9-10H,6-8H2,1-5H3	CCSC(=O)N(CC(C)C)CC(C)C	DTXSID7023936
196	Benzo[e]pyrene	Sigma-Aldrich	5	5-7	192-97-2	C20H12	9128	TXVHTIQJNYSSKO-UHFFFAOYSA-N	InChI=1S/C20H12/c1-2-8-16-15(7-1)17-9-3-5-13-11-12-14-6-4-10-18(16)20(14)19(13)17/h1-12H	C1=CC2=C3C=CC=C4C=CC5=CC=CC(=C2C=C1)C5=C34	DTXSID3023764
223	1-Bromopropane	Sigma-Aldrich	5	5-8	106-94-5	C3H7Br	7840	CYNYIHKIEHGYOZ-UHFFFAOYSA-N	InChI=1S/C3H7Br/c1-2-3-4/h2-3H2,1H3	CCCBr	DTXSID6021874
4	Chlorpropham	Sigma-Aldrich	5	5-9	101-21-3	C10H12ClNO2	2728	CWJSHJJYOPWUGX-UHFFFAOYSA-N	InChI=1S/C10H12ClNO2/c1-7(2)14-10(13)12-9-5-3-4-8(11)6-9/h3-7H,1-2H3,(H,12,13)	CC(C)OC(=O)NC1=CC=CC(Cl)=C1	DTXSID7020764
23	Cyclohexyl phenyl ketone	Thermo Fisher Scientific	5	5-10	712-50-5	C13H16O	12837	BMFYCFSWWDXEPB-UHFFFAOYSA-N	InChI=1S/C13H16O/c14-13(11-7-3-1-4-8-11)12-9-5-2-6-10-12/h1,3-4,7-8,12H,2,5-6,9-10H2	O=C(C1CCCCC1)C1=CC=CC=C1	DTXSID5048182
32	Triclosan	Thermo Fisher Scientific	6	6-1	3380-34-5	C12H7Cl3O2	5564	XEFQLINVKFYRCS-UHFFFAOYSA-N	InChI=1S/C12H7Cl3O2/c13-7-1-3-11(9(15)5-7)17-12-4-2-8(14)6-10(12)16/h1-6,16H	OC1=C(OC2=CC=C(Cl)C=C2Cl)C=CC(Cl)=C1	DTXSID5032498
64	Cyprodinil	Sigma-Aldrich	6	6-2	121552-61-2	C14H15N3	86367	HAORKNGNJCEJBX-UHFFFAOYSA-N	InChI=1S/C14H15N3/c1-10-9-13(11-7-8-11)17-14(15-10)16-12-5-3-2-4-6-12/h2-6,9,11H,7-8H2,1H3,(H,15,16,17)	CC1=NC(NC2=CC=CC=C2)=NC(=C1)C1CC1	DTXSID1032359
91	Citronellol	Thermo Fisher Scientific	6	6-3	106-22-9	C10H20O	8842	QMVPMAAFGQKVCJ-UHFFFAOYSA-N	InChI=1/C10H20O/c1-9(2)5-4-6-10(3)7-8-11/h5,10-11H,4,6-8H2,1-3H3	CC(CCO)CCC=C(C)C	DTXSID3026726
126	2-Chloroethanol	Thermo Fisher Scientific	6	6-4	107-07-3	C2H5ClO	34	SZIFAVKTNFCBPC-UHFFFAOYSA-N	InChI=1S/C2H5ClO/c3-1-2-4/h4H,1-2H2	OCCCl	DTXSID1021877
143	Citral	Thermo Fisher Scientific	6	6-5	5392-40-5	C10H16O	8843	WTEVQBCEXWBHNA-UHFFFAOYSA-N	InChI=1S/C10H16O/c1-9(2)5-4-6-10(3)7-8-11/h5,7-8H,4,6H2,1-3H3	CC(C)=CCCC(C)=CC=O	DTXSID6024836
148	1-Chloro-4-nitrobenzene	Thermo Fisher Scientific	6	6-6	100-00-5	C6H4ClNO2	7474	CZGCEKJOLUNIFY-UHFFFAOYSA-N	InChI=1S/C6H4ClNO2/c7-5-1-3-6(4-2-5)8(9)10/h1-4H	[O-][N+](=O)C1=CC=C(Cl)C=C1	DTXSID5020281
177	Carbaryl	Sigma-Aldrich	6	6-7	63-25-2	C12H11NO2	6129	CVXBEEMKQHEXEN-UHFFFAOYSA-N	InChI=1S/C12H11NO2/c1-13-12(14)15-11-8-4-6-9-5-2-3-7-10(9)11/h2-8H,1H3,(H,13,14)	CNC(=O)OC1=C2C=CC=CC2=CC=C1	DTXSID9020247
125	α-Cetone	Sigma-Aldrich	6	6-8	127-51-5	C14H22O	61073	JRJBVWJSTHECJK-UHFFFAOYSA-N	InChI=1/C14H22O/c1-10-7-6-8-14(4,5)13(10)9-11(2)12(3)15/h7,9,13H,6,8H2,1-5H3	CC(=O)C(C)=CC1C(C)=CCCC1(C)C	DTXSID7027047
160	Cycloate	Sigma-Aldrich	6	6-9	1134-23-2	C11H21NOS	14337	DFCAFRGABIXSDS-UHFFFAOYSA-N	InChI=1S/C11H21NOS/c1-3-12(11(13)14-4-2)10-8-6-5-7-9-10/h10H,3-9H2,1-2H3	CCSC(=O)N(CC)C1CCCCC1	DTXSID6032356
210	Cyhalothrin	Sigma-Aldrich	6	6-10	68085-85-8	C23H19ClF3NO3	5281873	ZXQYGBMAQZUVMI-UNOMPAQXSA-N	InChI=1/C23H19ClF3NO3/c1-22(2)17(12-19(24)23(25,26)27)20(22)21(29)31-18(13-28)14-7-6-10-16(11-14)30-15-8-4-3-5-9-15/h3-12,17-18,20H,1-2H3/b19-12-	CC1(C)C(\C=C(/Cl)C(F)(F)F)C1C(=O)OC(C#N)C1=CC=CC(OC2=CC=CC=C2)=C1	DTXSID6023997
17	Diallyl phthalate	Thermo Fisher Scientific	7	7-1	131-17-9	C14H14O4	8560	QUDWYFHPNIMBFC-UHFFFAOYSA-N	InChI=1S/C14H14O4/c1-3-9-17-13(15)11-7-5-6-8-12(11)14(16)18-10-4-2/h3-8H,1-2,9-10H2	C=CCOC(=O)C1=C(C=CC=C1)C(=O)OCC=C	DTXSID7020392
24	1,4-Dichlorobenzene	Thermo Fisher Scientific	7	7-2	106-46-7	C6H4Cl2	4685	OCJBOOLMMGQPQU-UHFFFAOYSA-N	InChI=1S/C6H4Cl2/c7-5-1-2-6(8)4-3-5/h1-4H	ClC1=CC=C(Cl)C=C1	DTXSID1020431
33	Diamyl Phthalate	Thermo Fisher Scientific	7	7-3	131-18-0	C18H26O4	8561	IPKKHRVROFYTEK-UHFFFAOYSA-N	InChI=1S/C18H26O4/c1-3-5-9-13-21-17(19)15-11-7-8-12-16(15)18(20)22-14-10-6-4-2/h7-8,11-12H,3-6,9-10,13-14H2,1-2H3	CCCCCOC(=O)C1=C(C=CC=C1)C(=O)OCCCCC	DTXSID5031131
44	1,2-Diphenylhydrazine	Thermo Fisher Scientific	7	7-4	122-66-7	C12H12N2	31222	YBQZXXMEJHZYMB-UHFFFAOYSA-N	InChI=1S/C12H12N2/c1-3-7-11(8-4-1)13-14-12-9-5-2-6-10-12/h1-10,13-14H	N(NC1=CC=CC=C1)C1=CC=CC=C1	DTXSID7020710
61	1,3-Diphenylguanidine	Thermo Fisher Scientific	7	7-5	102-06-7	C13H13N3	7594	OWRCNXZUPFZXOS-UHFFFAOYSA-N	InChI=1S/C13H13N3/c14-13(15-11-7-3-1-4-8-11)16-12-9-5-2-6-10-12/h1-10H,(H3,14,15,16)	N=C(NC1=CC=CC=C1)NC1=CC=CC=C1	DTXSID3025178
65	2,6-Dichloro-4-nitroaniline	Thermo Fisher Scientific	7	7-6	99-30-9	C6H4Cl2N2O2	7430	BIXZHMJUSMUDOQ-UHFFFAOYSA-N	InChI=1S/C6H4Cl2N2O2/c7-4-1-3(10(11)12)2-5(8)6(4)9/h1-2H,9H2	NC1=C(Cl)C=C(C=C1Cl)[N+]([O-])=O	DTXSID2020426
71	DEET	Sigma-Aldrich	7	7-7	134-62-3	C12H17NO	4284	MMOXZBCLCQITDF-UHFFFAOYSA-N	InChI=1S/C12H17NO/c1-4-13(5-2)12(14)11-8-6-7-10(3)9-11/h6-9H,4-5H2,1-3H3	CCN(CC)C(=O)C1=CC=CC(C)=C1	DTXSID2021995
75	Diclofop Methyl	Thermo Fisher Scientific	7	7-8	51338-27-3	C16H14Cl2O4	39985	BACHBFVBHLGWSL-UHFFFAOYSA-N	InChI=1/C16H14Cl2O4/c1-10(16(19)20-2)21-12-4-6-13(7-5-12)22-15-8-3-11(17)9-14(15)18/h3-10H,1-2H3	COC(=O)C(C)OC1=CC=C(OC2=CC=C(Cl)C=C2Cl)C=C1	DTXSID0032605
83	Dibutyl adipate	Thermo Fisher Scientific	7	7-9	105-99-7	C14H26O4	7784	XTJFFFGAUHQWII-UHFFFAOYSA-N	InChI=1S/C14H26O4/c1-3-5-11-17-13(15)9-7-8-10-14(16)18-12-6-4-2/h3-12H2,1-2H3	CCCCOC(=O)CCCCC(=O)OCCCC	DTXSID2021866
97	Diisobutyl phthalate	Thermo Fisher Scientific	7	7-10	84-69-5	C16H22O4	6782	MGWAVDBGNNKXQV-UHFFFAOYSA-N	InChI=1S/C16H22O4/c1-11(2)9-19-15(17)13-7-5-6-8-14(13)16(18)20-10-12(3)4/h5-8,11-12H,9-10H2,1-4H3	CC(C)COC(=O)C1=C(C=CC=C1)C(=O)OCC(C)C	DTXSID9022522
100	Diethylene Glycol Monobutyl Ether	Thermo Fisher Scientific	8	8-1	112-34-5	C8H18O3	8177	OAYXUHPQHDHDDZ-UHFFFAOYSA-N	InChI=1S/C8H18O3/c1-2-3-5-10-7-8-11-6-4-9/h9H,2-8H2,1H3	CCCCOCCOCCO	DTXSID8021519
118	Dimethyl succinate	Thermo Fisher Scientific	8	8-2	106-65-0	C6H10O4	7820	MUXOBHXGJLMRAB-UHFFFAOYSA-N	InChI=1S/C6H10O4/c1-9-5(7)3-4-6(8)10-2/h3-4H2,1-2H3	COC(=O)CCC(=O)OC	DTXSID5025152
150	Dibutyl Sebacate	Thermo Fisher Scientific	8	8-3	109-43-3	C18H34O4	7986	PYGXAGIECVVIOZ-UHFFFAOYSA-N	InChI=1S/C18H34O4/c1-3-5-15-21-17(19)13-11-9-7-8-10-12-14-18(20)22-16-6-4-2/h3-16H2,1-2H3	CCCCOC(=O)CCCCCCCCC(=O)OCCCC	DTXSID1041847
164	Diphenylamine	Thermo Fisher Scientific	8	8-4	122-39-4	C12H11N	11487	DMBHHRLKUKUOEG-UHFFFAOYSA-N	InChI=1S/C12H11N/c1-3-7-11(8-4-1)13-12-9-5-2-6-10-12/h1-10,13H	N(C1=CC=CC=C1)C1=CC=CC=C1	DTXSID4021975
186	Dimethyl malonate	Thermo Fisher Scientific	8	8-5	108-59-8	C5H8O4	7943	BEPAFCGSDWSTEL-UHFFFAOYSA-N	InChI=1S/C5H8O4/c1-8-4(6)3-5(7)9-2/h3H2,1-2H3	COC(=O)CC(=O)OC	DTXSID4029145
194	3,4-Dichloronitrobenzene	Thermo Fisher Scientific	8	8-6	99-54-7	C6H3Cl2NO2	7443	NTBYINQTYWZXLH-UHFFFAOYSA-N	InChI=1S/C6H3Cl2NO2/c7-5-2-1-4(9(10)11)3-6(5)8/h1-3H	[O-][N+](=O)C1=CC=C(Cl)C(Cl)=C1	DTXSID8024999
199	Dibromoacetonitrile	Thermo Fisher Scientific	8	8-7	3252-43-5	C2HBr2N	18617	NDSBDLSWTGLNQA-UHFFFAOYSA-N	InChI=1S/C2HBr2N/c3-2(4)1-5/h2H	BrC(Br)C#N	DTXSID3024940
207	2,4-Dinitrotoluene	Thermo Fisher Scientific	8	8-8	121-14-2	C7H6N2O4	8461	RMBFBMJGBANMMK-UHFFFAOYSA-N	InChI=1S/C7H6N2O4/c1-5-2-3-6(8(10)11)4-7(5)9(12)13/h2-4H,1H3	CC1=C(C=C(C=C1)[N+]([O-])=O)[N+]([O-])=O	DTXSID0020529
208	2,4-Di-tert-butylphenol	Sigma-Aldrich	8	8-9	96-76-4	C14H22O	7311	ICKWICRCANNIBI-UHFFFAOYSA-N	InChI=1S/C14H22O/c1-13(2,3)10-7-8-12(15)11(9-10)14(4,5)6/h7-9,15H,1-6H3	CC(C)(C)C1=CC(=C(O)C=C1)C(C)(C)C	DTXSID2026602
226	1,2-Diacetylbenzene	Sigma-Aldrich	8	8-10	704-00-7	C10H10O2	35459	LVQFKRXRTXCQCZ-UHFFFAOYSA-N	InChI=1S/C10H10O2/c1-7(11)9-5-3-4-6-10(9)8(2)12/h3-6H,1-2H3	CC(=O)C1=CC=CC=C1C(C)=O	DTXSID20220667
239	Dimethyl tetrachloroterephthalate	Thermo Fisher Scientific	9	9-1	1861-32-1	C10H6Cl4O4	2943	NPOJQCVWMSKXDN-UHFFFAOYSA-N	InChI=1S/C10H6Cl4O4/c1-17-9(15)3-5(11)7(13)4(10(16)18-2)8(14)6(3)12/h1-2H3	COC(=O)C1=C(Cl)C(Cl)=C(C(=O)OC)C(Cl)=C1Cl	DTXSID0024000
243	Di-n-octyl phthalate	Thermo Fisher Scientific	9	9-2	117-84-0	C24H38O4	8346	MQIUGAXCHLFZKX-UHFFFAOYSA-N	InChI=1S/C24H38O4/c1-3-5-7-9-11-15-19-27-23(25)21-17-13-14-18-22(21)24(26)28-20-16-12-10-8-6-4-2/h13-14,17-18H,3-12,15-16,19-20H2,1-2H3	CCCCCCCCOC(=O)C1=C(C=CC=C1)C(=O)OCCCCCCCC	DTXSID1021956
85	Diisobutyl adipate	Thermo Fisher Scientific	9	9-3	141-04-8	C14H26O4	8831	RDOFJDLLWVCMRU-UHFFFAOYSA-N	InChI=1S/C14H26O4/c1-11(2)9-17-13(15)7-5-6-8-14(16)18-10-12(3)4/h11-12H,5-10H2,1-4H3	CC(C)COC(=O)CCCCC(=O)OCC(C)C	DTXSID9036690
122	D-Sorbitol	Sigma-Aldrich	9	9-4	50-70-4	C6H14O6	5780	FBPFZTCFMRRESA-JGWLITMVSA-N	InChI=1S/C6H14O6/c7-1-3(9)5(11)6(12)4(10)2-8/h3-12H,1-2H2/t3-,4+,5-,6-/m1/s1	OC[C@H](O)[C@@H](O)[C@H](O)[C@H](O)CO	DTXSID5023588
170	Diethylene glycol dimethyl ether	Sigma-Aldrich	9	9-5	111-96-6	C6H14O3	8150	SBZXBUIDTXKZTM-UHFFFAOYSA-N	InChI=1S/C6H14O3/c1-7-3-5-9-6-4-8-2/h3-6H2,1-2H3	COCCOCCOC	DTXSID1024621
184	Diuron	Sigma-Aldrich	9	9-6	330-54-1	C9H10Cl2N2O	3120	XMTQQYYKAHVGBJ-UHFFFAOYSA-N	InChI=1S/C9H10Cl2N2O/c1-13(2)9(14)12-6-3-4-7(10)8(11)5-6/h3-5H,1-2H3,(H,12,14)	CN(C)C(=O)NC1=CC(Cl)=C(Cl)C=C1	DTXSID0020446
218	Dibenz[a,c]anthracene	Sigma-Aldrich	9	9-7	215-58-7	C22H14	9164	RAASUWZPTOJQAY-UHFFFAOYSA-N	InChI=1S/C22H14/c1-2-8-16-14-22-20-12-6-4-10-18(20)17-9-3-5-11-19(17)21(22)13-15(16)7-1/h1-14H	C1=CC=C2C=C3C4=CC=CC=C4C4=CC=CC=C4C3=CC2=C1	DTXSID9049245
14	2-Ethylhexyl diphenyl phosphate	Thermo Fisher Scientific	9	9-8	1241-94-7	C20H27O4P	14716	CGSLYBDCEGBZCG-UHFFFAOYSA-N	InChI=1/C20H27O4P/c1-3-5-12-18(4-2)17-22-25(21,23-19-13-8-6-9-14-19)24-20-15-10-7-11-16-20/h6-11,13-16,18H,3-5,12,17H2,1-2H3	CCCCC(CC)COP(=O)(OC1=CC=CC=C1)OC1=CC=CC=C1	DTXSID1025300
18	Ethyl butyrate	Thermo Fisher Scientific	9	9-9	105-54-4	C6H12O2	7762	OBNCKNCVKJNDBV-UHFFFAOYSA-N	InChI=1S/C6H12O2/c1-3-5-6(7)8-4-2/h3-5H2,1-2H3	CCCC(=O)OCC	DTXSID6040111
66	Ethalfluralin	Sigma-Aldrich	9	9-10	55283-68-6	C13H14F3N3O4	41381	PTFJIKYUEPWBMS-UHFFFAOYSA-N	InChI=1S/C13H14F3N3O4/c1-4-17(7-8(2)3)12-10(18(20)21)5-9(13(14,15)16)6-11(12)19(22)23/h5-6H,2,4,7H2,1,3H3	CCN(CC(C)=C)C1=C(C=C(C=C1[N+]([O-])=O)C(F)(F)F)[N+]([O-])=O	DTXSID8032386
95	Ethylene Glycol Monobutyl Ether	Thermo Fisher Scientific	10	10-1	111-76-2	C6H14O2	8133	POAOYUHQDCAZBD-UHFFFAOYSA-N	InChI=1S/C6H14O2/c1-2-3-5-8-6-4-7/h7H,2-6H2,1H3	CCCCOCCO	DTXSID1024097
109	Ethyl heptanoate	Thermo Fisher Scientific	10	10-2	106-30-9	C9H18O2	7797	TVQGDYNRXLTQAP-UHFFFAOYSA-N	InChI=1S/C9H18O2/c1-3-5-6-7-8-9(10)11-4-2/h3-8H2,1-2H3	CCCCCCC(=O)OCC	DTXSID1040112
187	2-Ethoxyethanol	Thermo Fisher Scientific	10	10-3	110-80-5	C4H10O2	8076	ZNQVEEAIQZEUHB-UHFFFAOYSA-N	InChI=1S/C4H10O2/c1-2-6-4-3-5/h5H,2-4H2,1H3	CCOCCO	DTXSID7024087
247	Ethylene glycol monoethyl ether acetate	Thermo Fisher Scientific	10	10-4	111-15-9	C6H12O3	8095	SVONRAPFKPVNKG-UHFFFAOYSA-N	InChI=1S/C6H12O3/c1-3-8-4-5-9-6(2)7/h3-5H2,1-2H3	CCOCCOC(C)=O	DTXSID9021928
73	Folpet	Sigma-Aldrich	10	10-5	133-07-3	C9H4Cl3NO2S	8607	HKIOYBQGHSTUDB-UHFFFAOYSA-N	InChI=1S/C9H4Cl3NO2S/c10-9(11,12)16-13-7(14)5-3-1-2-4-6(5)8(13)15/h1-4H	ClC(Cl)(Cl)SN1C(=O)C2=C(C=CC=C2)C1=O	DTXSID0021385
246	Flumioxazin	Sigma-Aldrich	10	10-6	103361-09-7	C19H15FN2O4	92425	FOUWCSDKDDHKQP-UHFFFAOYSA-N	InChI=1S/C19H15FN2O4/c1-2-7-21-15-9-14(13(20)8-16(15)26-10-17(21)23)22-18(24)11-5-3-4-6-12(11)19(22)25/h1,8-9H,3-7,10H2	FC1=CC2=C(C=C1N1C(=O)C3=C(CCCC3)C1=O)N(CC#C)C(=O)CO2	DTXSID7032555
37	Glycerol	Sigma-Aldrich	10	10-7	56-81-5	C3H8O3	753	PEDCQBHIVMGVHV-UHFFFAOYSA-N	InChI=1S/C3H8O3/c4-1-3(6)2-5/h3-6H,1-2H2	OCC(O)CO	DTXSID9020663
180	Glutaraldehyde	Sigma-Aldrich	10	10-8	111-30-8	C5H8O2	3485	SXRSQZLOMIGNAQ-UHFFFAOYSA-N	InChI=1S/C5H8O2/c6-4-2-1-3-5-7/h4-5H,1-3H2	O=CCCCC=O	DTXSID6025355
137	2-Ethyl-1-hexanol	Sigma-Aldrich	10	10-9	104-76-7	C8H18O	7720	YIWUKEYIRIRTPP-UHFFFAOYSA-N	InChI=1/C8H18O/c1-3-5-6-8(4-2)7-9/h8-9H,3-7H2,1-2H3	CCCCC(CC)CO	DTXSID5020605
162	Ethyl 4-hydroxybenzoate	Sigma-Aldrich	10	10-10	120-47-8	C9H10O3	8434	NUVBSKCKDOMJSU-UHFFFAOYSA-N	InChI=1S/C9H10O3/c1-2-12-9(11)7-3-5-8(10)6-4-7/h3-6,10H,2H2,1H3	CCOC(=O)C1=CC=C(O)C=C1	DTXSID9022528
211	Ethofumesate	Sigma-Aldrich	11	11-1	26225-79-6	C13H18O5S	33360	IRCMYGHHKLLGHV-UHFFFAOYSA-N	InChI=1/C13H18O5S/c1-5-16-12-13(2,3)10-8-9(18-19(4,14)15)6-7-11(10)17-12/h6-8,12H,5H2,1-4H3	CCOC1OC2=C(C=C(OS(C)(=O)=O)C=C2)C1(C)C	DTXSID8034580
250	4-Hydroxy-4-methyl-2-pentanone	Sigma-Aldrich	11	11-2	123-42-2	C6H12O2	31256	SWXVUIWOUIDPGS-UHFFFAOYSA-N	InChI=1S/C6H12O2/c1-5(7)4-6(2,3)8/h8H,4H2,1-3H3	CC(=O)CC(C)(C)O	DTXSID6024917
26	2,5-Hexanedione	Thermo Fisher Scientific	11	11-3	110-13-4	C6H10O2	8035	OJVAMHKKJGICOG-UHFFFAOYSA-N	InChI=1S/C6H10O2/c1-5(7)3-4-6(2)8/h3-4H2,1-2H3	CC(=O)CCC(C)=O	DTXSID8030138
36	4-n-Hexylresorcinol	Thermo Fisher Scientific	11	11-4	136-77-6	C12H18O2	3610	WFJIVOKAWHGMBH-UHFFFAOYSA-N	InChI=1S/C12H18O2/c1-2-3-4-5-6-10-7-8-11(13)9-12(10)14/h7-9,13-14H,2-6H2,1H3	CCCCCCC1=C(O)C=C(O)C=C1	DTXSID1020699
38	Hydroquinone	Sigma-Aldrich	11	11-5	123-31-9	C6H6O2	785	QIGBRXMKCJKVMJ-UHFFFAOYSA-N	InChI=1S/C6H6O2/c7-5-1-2-6(8)4-3-5/h1-4,7-8H	OC1=CC=C(O)C=C1	DTXSID7020716
42	1-Hexadecanol	Sigma-Aldrich	11	11-6	36653-82-4	C16H34O	2682	BXWNKGSJHAJOGX-UHFFFAOYSA-N	InChI=1S/C16H34O/c1-2-3-4-5-6-7-8-9-10-11-12-13-14-15-16-17/h17H,2-16H2,1H3	CCCCCCCCCCCCCCCCO	DTXSID4027991
86	Hexamethylenetetramine	Sigma-Aldrich	11	11-7	100-97-0	C6H12N4	4101	VKYKSIONXSXAKP-UHFFFAOYSA-N	InChI=1S/C6H12N4/c1-7-2-9-4-8(1)5-10(3-7)6-9/h1-6H2	C1N2CN3CN1CN(C2)C3	DTXSID6020692
124	2-Hexyloxyethanol	Thermo Fisher Scientific	11	11-8	112-25-4	C8H18O2	8170	UPGSWASWQBLSKZ-UHFFFAOYSA-N	InChI=1S/C8H18O2/c1-2-3-4-5-7-10-8-6-9/h9H,2-8H2,1H3	CCCCCCOCCO	DTXSID1026908
140	Maltol	Thermo Fisher Scientific	11	11-9	118-71-8	C6H6O3	8369	XPCTZQVDEJYUGT-UHFFFAOYSA-N	InChI=1S/C6H6O3/c1-4-6(8)5(7)2-3-9-4/h2-3,8H,1H3	CC1=C(O)C(=O)C=CO1	DTXSID0025523
176	4-Heptylphenol	Thermo Fisher Scientific	11	11-10	1987-50-4	C13H20O	16143	KNDDEFBFJLKPFE-UHFFFAOYSA-N	InChI=1S/C13H20O/c1-2-3-4-5-6-7-12-8-10-13(14)11-9-12/h8-11,14H,2-7H2,1H3	CCCCCCCC1=CC=C(O)C=C1	DTXSID2037714
39	3-Iodo-2-propynyl-N-butylcarbamate	Sigma-Aldrich	12	12-1	55406-53-6	C8H12INO2	62097	WYVVKGNFXHOCQV-UHFFFAOYSA-N	InChI=1S/C8H12INO2/c1-2-3-6-10-8(11)12-7-4-5-9/h2-3,6-7H2,1H3,(H,10,11)	CCCCNC(=O)OCC#CI	DTXSID0028038
217	Isophthalic acid	Thermo Fisher Scientific	12	12-2	121-91-5	C8H6O4	8496	QQVIHTHCMHWDBS-UHFFFAOYSA-N	InChI=1S/C8H6O4/c9-7(10)5-2-1-3-6(4-5)8(11)12/h1-4H,(H,9,10)(H,11,12)	OC(=O)C1=CC(=CC=C1)C(O)=O	DTXSID3021485
131	Isophorone	Sigma-Aldrich	12	12-3	78-59-1	C9H14O	6544	HJOVHMDZYOCNQW-UHFFFAOYSA-N	InChI=1S/C9H14O/c1-7-4-8(10)6-9(2,3)5-7/h4H,5-6H2,1-3H3	CC1=CC(=O)CC(C)(C)C1	DTXSID8020759
58	Linuron	Sigma-Aldrich	12	12-4	330-55-2	C9H10Cl2N2O2	9502	XKJMBINCVNINCA-UHFFFAOYSA-N	InChI=1S/C9H10Cl2N2O2/c1-13(15-2)9(14)12-6-3-4-7(10)8(11)5-6/h3-5H,1-2H3,(H,12,14)	CON(C)C(=O)NC1=CC=C(Cl)C(Cl)=C1	DTXSID2024163
202	4-Methylimidazole	Thermo Fisher Scientific	12	12-5	822-36-6	C4H6N2	13195	XLSZMDLNRCVEIJ-UHFFFAOYSA-N	InChI=1S/C4H6N2/c1-4-2-5-3-6-4/h2-3H,1H3,(H,5,6)	CC1=CNC=N1	DTXSID9025617
15	Methyl salicylate	Thermo Fisher Scientific	12	12-6	119-36-8	C8H8O3	4133	OSWPMRLSEDHDFF-UHFFFAOYSA-N	InChI=1S/C8H8O3/c1-11-8(10)6-4-2-3-5-7(6)9/h2-5,9H,1H3	COC(=O)C1=C(O)C=CC=C1	DTXSID5025659
81	4-Methylphenol	Thermo Fisher Scientific	12	12-7	106-44-5	C7H8O	2879	IWDCLRJOBJJRNH-UHFFFAOYSA-N	InChI=1S/C7H8O/c1-6-2-4-7(8)5-3-6/h2-5,8H,1H3	CC1=CC=C(O)C=C1	DTXSID7021869
89	Methyl Paraben	Sigma-Aldrich	12	12-8	99-76-3	C8H8O3	7456	LXCFILQKKLGQFO-UHFFFAOYSA-N	InChI=1S/C8H8O3/c1-11-8(10)6-2-4-7(9)5-3-6/h2-5,9H,1H3	COC(=O)C1=CC=C(O)C=C1	DTXSID4022529
96	4-Methyl-2-pentanol	Thermo Fisher Scientific	12	12-9	108-11-2	C6H14O	7910	WVYWICLMDOOCFB-UHFFFAOYSA-N	InChI=1/C6H14O/c1-5(2)4-6(3)7/h5-7H,4H2,1-3H3	CC(C)CC(C)O	DTXSID2026781
129	Molinate	Thermo Fisher Scientific	12	12-10	2212-67-1	C9H17NOS	16653	DEDOPGXGGQYYMW-UHFFFAOYSA-N	InChI=1S/C9H17NOS/c1-2-12-9(11)10-7-5-3-4-6-8-10/h2-8H2,1H3	CCSC(=O)N1CCCCCC1	DTXSID6024206
149	3-Methyl-1-butanol	Thermo Fisher Scientific	13	13-1	123-51-3	C5H12O	31260	PHTQWCKDNZKARW-UHFFFAOYSA-N	InChI=1S/C5H12O/c1-5(2)3-4-6/h5-6H,3-4H2,1-2H3	CC(C)CCO	DTXSID3025469
179	2-Methoxyethanol	Thermo Fisher Scientific	13	13-2	109-86-4	C3H8O2	8019	XNWFRZJHXBZDAG-UHFFFAOYSA-N	InChI=1S/C3H8O2/c1-5-3-2-4/h4H,2-3H2,1H3	COCCO	DTXSID5024182
200	MCPA	Sigma-Aldrich	13	13-3	94-74-6	C9H9ClO3	7204	WHKUVVPPKQRRBV-UHFFFAOYSA-N	InChI=1S/C9H9ClO3/c1-6-4-7(10)2-3-8(6)13-5-9(11)12/h2-4H,5H2,1H3,(H,11,12)	CC1=C(OCC(O)=O)C=CC(Cl)=C1	DTXSID4024195
213	mono-Butyl phthalate	Sigma-Aldrich	13	13-4	131-70-4	C12H14O4	8575	YZBOVSFWWNVKRJ-UHFFFAOYSA-N	InChI=1S/C12H14O4/c1-2-3-8-16-12(15)10-7-5-4-6-9(10)11(13)14/h4-7H,2-3,8H2,1H3,(H,13,14)	CCCCOC(=O)C1=C(C=CC=C1)C(O)=O	DTXSID4040002
51	4,4′-Methylene-bis(2-methylaniline)	Sigma-Aldrich	13	13-5	838-88-0	C15H18N2	13283	WECDUOXQLAIPQW-UHFFFAOYSA-N	InChI=1S/C15H18N2/c1-10-7-12(3-5-14(10)16)9-13-4-6-15(17)11(2)8-13/h3-8H,9,16-17H2,1-2H3	CC1=C(N)C=CC(CC2=CC(C)=C(N)C=C2)=C1	DTXSID5020867
135	(−)-Menthol	Sigma-Aldrich	13	13-6	2216-51-5	C10H20O	16666	NOOLISFMXDJSKH-KXUCPTDWSA-N	InChI=1S/C10H20O/c1-7(2)9-5-4-8(3)6-10(9)11/h7-11H,4-6H2,1-3H3/t8-,9+,10-/m1/s1	CC(C)[C@@H]1CC[C@@H](C)C[C@H]1O	DTXSID1022180
139	2-Mercaptobenzothiazole	Sigma-Aldrich	13	13-7	149-30-4	C7H5NS2	697993	YXIWHUQXZSMYRE-UHFFFAOYSA-N	InChI=1S/C7H5NS2/c9-7-8-5-3-1-2-4-6(5)10-7/h1-4H,(H,8,9)	SC1=NC2=C(S1)C=CC=C2	DTXSID1020807
212	Methylcyclopentane	Sigma-Aldrich	13	13-8	96-37-7	C6H12	7296	GDOPTJXRTPNYNR-UHFFFAOYSA-N	InChI=1S/C6H12/c1-6-4-2-3-5-6/h6H,2-5H2,1H3	CC1CCCC1	DTXSID3025590
214	mono-Methyl phthalate	Sigma-Aldrich	13	13-9	4376-18-5	C9H8O4	20392	FNJSWIPFHMKRAT-UHFFFAOYSA-N	InChI=1S/C9H8O4/c1-13-9(12)7-5-3-2-4-6(7)8(10)11/h2-5H,1H3,(H,10,11)	COC(=O)C1=C(C=CC=C1)C(O)=O	DTXSID9040001
2	4-Nonylphenol	Sigma-Aldrich	13	13-10	104-40-5	C15H24O	1752	IGFHQQFPSIBGKE-UHFFFAOYSA-N	InChI=1S/C15H24O/c1-2-3-4-5-6-7-8-9-14-10-12-15(16)13-11-14/h10-13,16H,2-9H2,1H3	CCCCCCCCCC1=CC=C(O)C=C1	DTXSID5033836
69	Clorophene	Thermo Fisher Scientific	14	14-1	120-32-1	C13H11ClO	8425	NCKMMSIFQUPKCK-UHFFFAOYSA-N	InChI=1S/C13H11ClO/c14-12-6-7-13(15)11(9-12)8-10-4-2-1-3-5-10/h1-7,9,15H,8H2	OC1=C(CC2=CC=CC=C2)C=C(Cl)C=C1	DTXSID5020154
195	p-Toluidine	Thermo Fisher Scientific	14	14-2	106-49-0	C7H9N	7813	RZXMPPFPUUCRFN-UHFFFAOYSA-N	InChI=1S/C7H9N/c1-6-2-4-7(8)5-3-6/h2-5H,8H2,1H3	CC1=CC=C(N)C=C1	DTXSID6021872
1	Eugenol	Sigma-Aldrich	14	14-3	97-53-0	C10H12O2	3314	RRAFCDWBNXTKKO-UHFFFAOYSA-N	InChI=1S/C10H12O2/c1-3-4-8-5-6-9(11)10(7-8)12-2/h3,5-7,11H,1,4H2,2H3	COC1=C(O)C=CC(CC=C)=C1	DTXSID9020617
7	Ethylene glycol	Thermo Fisher Scientific	14	14-4	107-21-1	C2H6O2	174	LYCAIKOWRPUZTN-UHFFFAOYSA-N	InChI=1S/C2H6O2/c3-1-2-4/h3-4H,1-2H2	OCCO	DTXSID8020597
21	6-tert-Butyl-m-cresol	Thermo Fisher Scientific	14	14-5	88-60-8	C11H16O	6937	XOUQAVYLRNOXDO-UHFFFAOYSA-N	InChI=1S/C11H16O/c1-8-5-6-9(10(12)7-8)11(2,3)4/h5-7,12H,1-4H3	CC1=CC(O)=C(C=C1)C(C)(C)C	DTXSID2026529
27	Azobenzene	Sigma-Aldrich	14	14-6	103-33-3	C12H10N2	2272	DMLAVOWQYNRWNQ-UHFFFAOYSA-N	InChI=1S/C12H10N2/c1-3-7-11(8-4-1)13-14-12-9-5-2-6-10-12/h1-10H	C1=CC=C(C=C1)N=NC1=CC=CC=C1	DTXSID8020123
29	4-Hydroxy-3-tert-butylanisole	Thermo Fisher Scientific	14	14-7	121-00-6	C11H16O2	8456	MRBKEAMVRSLQPH-UHFFFAOYSA-N	InChI=1S/C11H16O2/c1-11(2,3)9-7-8(13-4)5-6-10(9)12/h5-7,12H,1-4H3	COC1=CC=C(O)C(=C1)C(C)(C)C	DTXSID7040788
40	2-sec-Butylphenol	Thermo Fisher Scientific	14	14-8	89-72-5	C10H14O	6984	NGFPWHGISWUQOI-UHFFFAOYSA-N	InChI=1/C10H14O/c1-3-8(2)9-6-4-5-7-10(9)11/h4-8,11H,3H2,1-2H3	CCC(C)C1=C(O)C=CC=C1	DTXSID2022331
59	Dimethyl sulfoxide	Thermo Fisher Scientific	14	14-9	67-68-5	C2H6OS	679	IAZDPXIOMUYVGZ-UHFFFAOYSA-N	InChI=1S/C2H6OS/c1-4(2)3/h1-2H3	CS(C)=O	DTXSID2021735
79	Dimethyl glutarate	Sigma-Aldrich	14	14-10	1119-40-0	C7H12O4	14242	XTDYIOOONNVFMA-UHFFFAOYSA-N	InChI=1S/C7H12O4/c1-10-6(8)4-3-5-7(9)11-2/h3-5H2,1-2H3	COC(=O)CCCC(=O)OC	DTXSID3025122
80	Triethylene glycol	Thermo Fisher Scientific	15	15-1	112-27-6	C6H14O4	8172	ZIBGPFATKBEMQZ-UHFFFAOYSA-N	InChI=1S/C6H14O4/c7-1-3-9-5-6-10-4-2-8/h7-8H,1-6H2	OCCOCCOCCO	DTXSID4021393
82	Diethylene Glycol Monoethyl Ether	Thermo Fisher Scientific	15	15-2	111-90-0	C6H14O3	8146	XXJWXESWEXIICW-UHFFFAOYSA-N	InChI=1S/C6H14O3/c1-2-8-5-6-9-4-3-7/h7H,2-6H2,1H3	CCOCCOCCO	DTXSID2021941
90	Diethyl Succinate	Thermo Fisher Scientific	15	15-3	123-25-1	C8H14O4	31249	DKMROQRQHGEIOW-UHFFFAOYSA-N	InChI=1S/C8H14O4/c1-3-11-7(9)5-6-8(10)12-4-2/h3-6H2,1-2H3	CCOC(=O)CCC(=O)OCC	DTXSID2038732
98	2,6-Diethylaniline	Thermo Fisher Scientific	15	15-4	579-66-8	C10H15N	11369	FOYHNROGBXVLLX-UHFFFAOYSA-N	InChI=1S/C10H15N/c1-3-8-6-5-7-9(4-2)10(8)11/h5-7H,3-4,11H2,1-2H3	CCC1=CC=CC(CC)=C1N	DTXSID6027218
101	6-Methylquinoline	Thermo Fisher Scientific	15	15-5	91-62-3	C10H9N	7059	LUYISICIYVKBTA-UHFFFAOYSA-N	InChI=1S/C10H9N/c1-8-4-5-10-9(7-8)3-2-6-11-10/h2-7H,1H3	CC1=CC2=CC=CN=C2C=C1	DTXSID3020887
102	2,3-Benzofuran	Thermo Fisher Scientific	15	15-6	271-89-6	C8H6O	9223	IANQTJSKSUMEQM-UHFFFAOYSA-N	InChI=1S/C8H6O/c1-2-4-8-7(3-1)5-6-9-8/h1-6H	O1C=CC2=C1C=CC=C2	DTXSID6020141
117	Phthaldialdehyde	Sigma-Aldrich	15	15-7	643-79-8	C8H6O2	4807	ZWLUXSQADUDCSB-UHFFFAOYSA-N	InChI=1S/C8H6O2/c9-5-7-3-1-2-4-8(7)6-10/h1-6H	O=CC1=CC=CC=C1C=O	DTXSID6032514
120	Pentaerythritol	Thermo Fisher Scientific	15	15-8	115-77-5	C5H12O4	8285	WXZMFSXDPGVJKK-UHFFFAOYSA-N	InChI=1S/C5H12O4/c6-1-5(2-7,3-8)4-9/h6-9H,1-4H2	OCC(CO)(CO)CO	DTXSID2026943
127	2,3,6-Trimethylphenol	Thermo Fisher Scientific	15	15-9	2416-94-6	C9H12O	17016	QQOMQLYQAXGHSU-UHFFFAOYSA-N	InChI=1S/C9H12O/c1-6-4-5-7(2)9(10)8(6)3/h4-5,10H,1-3H3	CC1=CC=C(C)C(O)=C1C	DTXSID6022187
128	Valeraldehyde	Thermo Fisher Scientific	15	15-10	110-62-3	C5H10O	8063	HGBOYTHUEUWSSQ-UHFFFAOYSA-N	InChI=1S/C5H10O/c1-2-3-4-5-6/h5H,2-4H2,1H3	CCCCC=O	DTXSID7021653
156	Resorcinol	Thermo Fisher Scientific	16	16-1	108-46-3	C6H6O2	5054	GHMLBKRAJCXXBS-UHFFFAOYSA-N	InChI=1S/C6H6O2/c7-5-2-1-3-6(8)4-5/h1-4,7-8H	OC1=CC(O)=CC=C1	DTXSID2021238
167	N-Ethylaniline	Thermo Fisher Scientific	16	16-2	103-69-5	C8H11N	7670	OJGMBLNIHDZDGS-UHFFFAOYSA-N	InChI=1S/C8H11N/c1-2-9-8-6-4-3-5-7-8/h3-7,9H,2H2,1H3	CCNC1=CC=CC=C1	DTXSID1025271
188	Isobutyronitrile	Thermo Fisher Scientific	16	16-3	78-82-0	C4H7N	6559	LRDFRRGEGBBSRN-UHFFFAOYSA-N	InChI=1S/C4H7N/c1-4(2)3-5/h4H,1-2H3	CC(C)C#N	DTXSID5026461
201	4-Chloroaniline	Sigma-Aldrich	16	16-4	106-47-8	C6H6ClN	7812	QSNSCYSYFYORTR-UHFFFAOYSA-N	InChI=1S/C6H6ClN/c7-5-1-3-6(8)4-2-5/h1-4H,8H2	NC1=CC=C(Cl)C=C1	DTXSID9020295
203	Octanal	Thermo Fisher Scientific	16	16-5	124-13-0	C8H16O	454	NUJGJRNETVAIRJ-UHFFFAOYSA-N	InChI=1S/C8H16O/c1-2-3-4-5-6-7-8-9/h8H,2-7H2,1H3	CCCCCCCC=O	DTXSID3021643
227	8-Quinolinol	Thermo Fisher Scientific	16	16-6	148-24-3	C9H7NO	1923	MCJGNVYPOGVAJF-UHFFFAOYSA-N	InChI=1S/C9H7NO/c11-8-5-1-3-7-4-2-6-10-9(7)8/h1-6,11H	OC1=CC=CC2=CC=CN=C12	DTXSID5020730
236	Cyclohexylamine	Sigma-Aldrich	16	16-7	108-91-8	C6H13N	7965	PAFZNILMFXTMIY-UHFFFAOYSA-N	InChI=1S/C6H13N/c7-6-4-2-1-3-5-6/h6H,1-5,7H2	NC1CCCCC1	DTXSID1023996
241	Vanillin	Sigma-Aldrich	16	16-8	121-33-5	C8H8O3	1183	MWOOGOJBHIARFG-UHFFFAOYSA-N	InChI=1S/C8H8O3/c1-11-8-4-6(5-9)2-3-7(8)10/h2-5,10H,1H3	COC1=C(O)C=CC(C=O)=C1	DTXSID0021969
242	Diethylene glycol monomethyl ether	Thermo Fisher Scientific	16	16-9	111-77-3	C5H12O3	8134	SBASXUCJHJRPEV-UHFFFAOYSA-N	InChI=1S/C5H12O3/c1-7-4-5-8-3-2-6/h6H,2-5H2,1H3	COCCOCCO	DTXSID3025049
245	Diphenyl Diselenide	Thermo Fisher Scientific	16	16-10	1666-13-3	C12H10Se2	15460	YWWZCHLUQSHMCL-UHFFFAOYSA-N	InChI=1S/C12H10Se2/c1-3-7-11(8-4-1)13-14-12-9-5-2-6-10-12/h1-10H	[Se]([Se]C1=CC=CC=C1)C1=CC=CC=C1	DTXSID6061864
103	N-Methylpyrrolidone	Sigma-Aldrich	17	17-1	872-50-4	C5H9NO	13387	SECXISVLQFMRJM-UHFFFAOYSA-N	InChI=1S/C5H9NO/c1-6-4-2-3-5(6)7/h2-4H2,1H3	CN1CCCC1=O	DTXSID6020856
159	N,N-Dimethylaniline	Thermo Fisher Scientific	17	17-2	121-69-7	C8H11N	949	JLTDJTHDQAWBAV-UHFFFAOYSA-N	InChI=1S/C8H11N/c1-9(2)8-6-4-3-5-7-8/h3-7H,1-2H3	CN(C)C1=CC=CC=C1	DTXSID2020507
181	3-Nitrotoluene	Thermo Fisher Scientific	17	17-3	99-08-1	C7H7NO2	7422	QZYHIOPPLUPUJF-UHFFFAOYSA-N	InChI=1S/C7H7NO2/c1-6-3-2-4-7(5-6)8(9)10/h2-5H,1H3	CC1=CC(=CC=C1)[N+]([O-])=O	DTXSID5021831
183	4-Nitrotoluene	Thermo Fisher Scientific	17	17-4	99-99-0	C7H7NO2	7473	ZPTVNYMJQHSSEA-UHFFFAOYSA-N	InChI=1S/C7H7NO2/c1-6-2-4-7(5-3-6)8(9)10/h2-5H,1H3	CC1=CC=C(C=C1)[N+]([O-])=O	DTXSID5023792
46	4-Octylphenol	Thermo Fisher Scientific	17	17-5	1806-26-4	C14H22O	15730	NTDQQZYCCIDJRK-UHFFFAOYSA-N	InChI=1S/C14H22O/c1-2-3-4-5-6-7-8-13-9-11-14(15)12-10-13/h9-12,15H,2-8H2,1H3	CCCCCCCCC1=CC=C(O)C=C1	DTXSID9022312
48	2-n-Octyl-4-isothiazolin-3-one	Thermo Fisher Scientific	17	17-6	26530-20-1	C11H19NOS	33528	JPMIIZHYYWMHDT-UHFFFAOYSA-N	InChI=1S/C11H19NOS/c1-2-3-4-5-6-7-9-12-11(13)8-10-14-12/h8,10H,2-7,9H2,1H3	CCCCCCCCN1SC=CC1=O	DTXSID1025805
56	Octyl gallate	Thermo Fisher Scientific	17	17-7	1034-01-1	C15H22O5	61253	NRPKURNSADTHLJ-UHFFFAOYSA-N	InChI=1S/C15H22O5/c1-2-3-4-5-6-7-8-20-15(19)11-9-12(16)14(18)13(17)10-11/h9-10,16-18H,2-8H2,1H3	CCCCCCCCOC(=O)C1=CC(O)=C(O)C(O)=C1	DTXSID4040713
77	1-Octanol	Thermo Fisher Scientific	17	17-8	111-87-5	C8H18O	957	KBPLFHHGFOOTCA-UHFFFAOYSA-N	InChI=1S/C8H18O/c1-2-3-4-5-6-7-8-9/h9H,2-8H2,1H3	CCCCCCCCO	DTXSID7021940
11	2-Phenoxyethanol	Thermo Fisher Scientific	17	17-9	122-99-6	C8H10O2	31236	QCDWFXQBSFUVSP-UHFFFAOYSA-N	InChI=1S/C8H10O2/c9-6-7-10-8-4-2-1-3-5-8/h1-5,9H,6-7H2	OCCOC1=CC=CC=C1	DTXSID9021976
151	1-Pentadecanol	Thermo Fisher Scientific	17	17-10	629-76-5	C15H32O	12397	REIUXOLGHVXAEO-UHFFFAOYSA-N	InChI=1S/C15H32O/c1-2-3-4-5-6-7-8-9-10-11-12-13-14-15-16/h16H,2-15H2,1H3	CCCCCCCCCCCCCCCO	DTXSID0027270
171	Pentane	Thermo Fisher Scientific	18	18-1	109-66-0	C5H12	8003	OFBQJSOFQDEBGM-UHFFFAOYSA-N	InChI=1S/C5H12/c1-3-5-4-2/h3-5H2,1-2H3	CCCCC	DTXSID2025846
219	1-Pentanol	Thermo Fisher Scientific	18	18-2	71-41-0	C5H12O	6276	AMQJEAYHLZJPGS-UHFFFAOYSA-N	InChI=1S/C5H12O/c1-2-3-4-5-6/h6H,2-5H2,1H3	CCCCCO	DTXSID6021741
230	Gallic acid n-propyl ester	Thermo Fisher Scientific	18	18-3	121-79-9	C10H12O5	4947	ZTHYODDOHIVTJV-UHFFFAOYSA-N	InChI=1S/C10H12O5/c1-2-3-15-10(14)6-4-7(11)9(13)8(12)5-6/h4-5,11-13H,2-3H2,1H3	CCCOC(=O)C1=CC(O)=C(O)C(O)=C1	DTXSID5021201
232	Procymidone	Thermo Fisher Scientific	18	18-4	32809-16-8	C13H11Cl2NO2	36242	QXJKBPAVAHBARF-UHFFFAOYSA-N	InChI=1/C13H11Cl2NO2/c1-12-6-13(12,2)11(18)16(10(12)17)9-4-7(14)3-8(15)5-9/h3-5H,6H2,1-2H3	CC12CC1(C)C(=O)N(C2=O)C1=CC(Cl)=CC(Cl)=C1	DTXSID9033923
244	Propylbenzene	Sigma-Aldrich	18	18-5	103-65-1	C9H12	7668	ODLMAHJVESYWTB-UHFFFAOYSA-N	InChI=1S/C9H12/c1-2-6-9-7-4-3-5-8-9/h3-5,7-8H,2,6H2,1H3	CCCC1=CC=CC=C1	DTXSID3042219
248	3-Phenoxybenzoic acid	Sigma-Aldrich	18	18-6	3739-38-6	C13H10O3	19539	NXTDJHZGHOFSQG-UHFFFAOYSA-N	InChI=1S/C13H10O3/c14-13(15)10-5-4-8-12(9-10)16-11-6-2-1-3-7-11/h1-9H,(H,14,15)	OC(=O)C1=CC(OC2=CC=CC=C2)=CC=C1	DTXSID1038321
30	4-sec-Butylphenol	Thermo Fisher Scientific	18	18-7	99-71-8	C10H14O	7453	ZUTYZAFDFLLILI-UHFFFAOYSA-N	InChI=1/C10H14O/c1-3-8(2)9-4-6-10(11)7-5-9/h4-8,11H,3H2,1-2H3	CCC(C)C1=CC=C(O)C=C1	DTXSID7022332
94	Sunset Yellow FCF	Thermo Fisher Scientific	18	18-8	2783-94-0	C16H10N2Na2O7S2	17731	OIQPTROHQCGFEF-UHFFFAOYSA-L	InChI=1S/C16H12N2O7S2.2Na/c19-15-8-1-10-9-13(27(23,24)25)6-7-14(10)16(15)18-17-11-2-4-12(5-3-11)26(20,21)22;;/h1-9,19H,(H,20,21,22)(H,23,24,25);;/q;2*+1/p-2	[Na+].[Na+].OC1=C(N=NC2=CC=C(C=C2)S([O-])(=O)=O)C2=C(C=C1)C=C(C=C2)S([O-])(=O)=O	DTXSID6021456
153	Sodium benzoate	Sigma-Aldrich	18	18-9	532-32-1	C7H5NaO2	243	WXMKPNITSTVMEF-UHFFFAOYSA-M	InChI=1S/C7H6O2.Na/c8-7(9)6-4-2-1-3-5-6;/h1-5H,(H,8,9);/q;+1/p-1	[Na+].[O-]C(=O)C1=CC=CC=C1	DTXSID1020140
191	m-Toluidine	Thermo Fisher Scientific	18	18-10	108-44-1	C7H9N	7934	JJYPMNFTHPTTDI-UHFFFAOYSA-N	InChI=1S/C7H9N/c1-6-3-2-4-7(8)5-6/h2-5H,8H2,1H3	CC1=CC(N)=CC=C1	DTXSID1026792
19	2,2,4-Trimethyl-1,3-pentanediol diisobutyrate	Thermo Fisher Scientific	19	19-1	6846-50-0	C16H30O4	23284	OMVSWZDEEGIJJI-UHFFFAOYSA-N	InChI=1/C16H30O4/c1-10(2)13(20-15(18)12(5)6)16(7,8)9-19-14(17)11(3)4/h10-13H,9H2,1-8H3	CC(C)C(OC(=O)C(C)C)C(C)(C)COC(=O)C(C)C	DTXSID1027635
31	Thymol	Thermo Fisher Scientific	19	19-2	89-83-8	C10H14O	6989	MGSRCZKZVOBKFT-UHFFFAOYSA-N	InChI=1S/C10H14O/c1-7(2)9-5-4-8(3)6-10(9)11/h4-7,11H,1-3H3	CC(C)C1=CC=C(C)C=C1O	DTXSID6034972
34	Tributyl phosphate	Sigma-Aldrich	19	19-3	126-73-8	C12H27O4P	31357	STCOOQWBFONSKY-UHFFFAOYSA-N	InChI=1S/C12H27O4P/c1-4-7-10-14-17(13,15-11-8-5-2)16-12-9-6-3/h4-12H2,1-3H3	CCCCOP(=O)(OCCCC)OCCCC	DTXSID3021986
41	Tris(2-ethylhexyl) phosphate	Thermo Fisher Scientific	19	19-4	78-42-2	C24H51O4P	6537	GTVWRXDRKAHEAD-UHFFFAOYSA-N	InChI=1/C24H51O4P/c1-7-13-16-22(10-4)19-26-29(25,27-20-23(11-5)17-14-8-2)28-21-24(12-6)18-15-9-3/h22-24H,7-21H2,1-6H3	CCCCC(CC)COP(=O)(OCC(CC)CCCC)OCC(CC)CCCC	DTXSID0021414
54	tert-Butylhydroquinone	Sigma-Aldrich	19	19-5	1948-33-0	C10H14O2	16043	BGNXCDMCOKJUMV-UHFFFAOYSA-N	InChI=1S/C10H14O2/c1-10(2,3)8-6-7(11)4-5-9(8)12/h4-6,11-12H,1-3H3	CC(C)(C)C1=CC(O)=CC=C1O	DTXSID6020220
88	Thiodicarb	Sigma-Aldrich	19	19-6	59669-26-0	C10H18N4O4S3	62155	XDOTVMNBCQVZKG-UHFFFAOYSA-N	InChI=1S/C10H18N4O4S3/c1-7(19-5)11-17-9(15)13(3)21-14(4)10(16)18-12-8(2)20-6/h1-6H3	CSC(C)=NOC(=O)N(C)SN(C)C(=O)ON=C(C)SC	DTXSID0032578
110	Triacetin	Thermo Fisher Scientific	19	19-7	102-76-1	C9H14O6	5541	URAYPUMNDPQOKB-UHFFFAOYSA-N	InChI=1S/C9H14O6/c1-6(10)13-4-9(15-8(3)12)5-14-7(2)11/h9H,4-5H2,1-3H3	CC(=O)OCC(COC(C)=O)OC(C)=O	DTXSID3026691
182	2-tert-Butyl-4-ethylphenol	Thermo Fisher Scientific	19	19-8	96-70-8	C12H18O	7309	LZHCVNIARUXHAL-UHFFFAOYSA-N	InChI=1S/C12H18O/c1-5-9-6-7-11(13)10(8-9)12(2,3)4/h6-8,13H,5H2,1-4H3	CCC1=CC(=C(O)C=C1)C(C)(C)C	DTXSID4044581
206	Triglycidyl Isocyanurate	Thermo Fisher Scientific	19	19-9	2451-62-9	C12H15N3O6	17142	OUPZKGBUJRBPGC-UHFFFAOYSA-N	InChI=1/C12H15N3O6/c16-10-13(1-7-4-19-7)11(17)15(3-9-6-21-9)12(18)14(10)2-8-5-20-8/h7-9H,1-6H2	O=C1N(CC2CO2)C(=O)N(CC2CO2)C(=O)N1CC1CO1	DTXSID4026262
222	o-Toluidine	Thermo Fisher Scientific	19	19-10	95-53-4	C7H9N	7242	RNVCVTLRINQCPJ-UHFFFAOYSA-N	InChI=1S/C7H9N/c1-6-4-2-3-5-7(6)8/h2-5H,8H2,1H3	CC1=C(N)C=CC=C1	DTXSID1026164
224	Thioacetamide	Thermo Fisher Scientific	20	20-1	62-55-5	C2H5NS	2723949	YUKQRDCYNOVPGJ-UHFFFAOYSA-N	InChI=1S/C2H5NS/c1-2(3)4/h1H3,(H2,3,4)	CC(N)=S	DTXSID9021340
235	Tebuconazole	Sigma-Aldrich	20	20-2	107534-96-3	C16H22ClN3O	86102	PXMNMQRDXWABCY-UHFFFAOYSA-N	InChI=1/C16H22ClN3O/c1-15(2,3)16(21,10-20-12-18-11-19-20)9-8-13-4-6-14(17)7-5-13/h4-7,11-12,21H,8-10H2,1-3H3	CC(C)(C)C(O)(CCC1=CC=C(Cl)C=C1)CN1C=NC=N1	DTXSID9032113
249	4-tert-Amylphenol	Thermo Fisher Scientific	20	20-3	80-46-6	C11H16O	6643	NRZWYNLTFLDQQX-UHFFFAOYSA-N	InChI=1S/C11H16O/c1-4-11(2,3)9-5-7-10(12)8-6-9/h5-8,12H,4H2,1-3H3	CCC(C)(C)C1=CC=C(O)C=C1	DTXSID8021771
50	gamma-Undecanolactone	Thermo Fisher Scientific	20	20-4	104-67-6	C11H20O2	7714	PHXATPHONSXBIL-UHFFFAOYSA-N	InChI=1/C11H20O2/c1-2-3-4-5-6-7-10-8-9-11(12)13-10/h10H,2-9H2,1H3	CCCCCCCC1CCC(=O)O1	DTXSID4034287
107	1-Undecanol	Thermo Fisher Scientific	20	20-5	112-42-5	C11H24O	8184	KJIOQYGWTQBHNH-UHFFFAOYSA-N	InChI=1S/C11H24O/c1-2-3-4-5-6-7-8-9-10-11-12/h12H,2-11H2,1H3	CCCCCCCCCCCO	DTXSID0026915
119	10-Undecenoic acid	Thermo Fisher Scientific	20	20-6	112-38-9	C11H20O2	5634	FRPZMMHWLSIFAZ-UHFFFAOYSA-N	InChI=1S/C11H20O2/c1-2-3-4-5-6-7-8-9-10-11(12)13/h2H,1,3-10H2,(H,12,13)	OC(=O)CCCCCCCCC=C	DTXSID8035001
70	2-tert-Butylphenol	Sigma-Aldrich	20	20-7	88-18-6	C10H14O	6923	WJQOZHYUIDYNHM-UHFFFAOYSA-N	InChI=1S/C10H14O/c1-10(2,3)8-6-4-5-7-9(8)11/h4-7,11H,1-3H3	CC(C)(C)C1=C(O)C=CC=C1	DTXSID2026525
173	Tributyltin chloride	Sigma-Aldrich	20	20-8	1461-22-9	C12H27ClSn	15096	GCTFWCDSFPMHHS-UHFFFAOYSA-M	InChI=1S/3C4H9.ClH.Sn/c3*1-3-4-2;;/h3*1,3-4H2,2H3;1H;/q;;;;+1/p-1	CCCC[Sn](Cl)(CCCC)CCCC	DTXSID3027403
229	Thiazopyr	Thermo Fisher Scientific	20	20-9	117718-60-2	C16H17F5N2O2S	91776	YIJZJEYQBAAWRJ-UHFFFAOYSA-N	InChI=1S/C16H17F5N2O2S/c1-7(2)6-8-9(15(24)25-3)11(13(17)18)23-12(16(19,20)21)10(8)14-22-4-5-26-14/h7,13H,4-6H2,1-3H3	COC(=O)C1=C(CC(C)C)C(C2=NCCS2)=C(N=C1C(F)F)C(F)(F)F	DTXSID1032488
13	2,5-Di-tert-butylhydroquinone	Sigma-Aldrich	20	20-10	88-58-4	C14H22O2	2374	JZODKRWQWUWGCD-UHFFFAOYSA-N	InChI=1S/C14H22O2/c1-13(2,3)9-7-12(16)10(8-11(9)15)14(4,5)6/h7-8,15-16H,1-6H3	CC(C)(C)C1=CC(O)=C(C=C1O)C(C)(C)C	DTXSID8041248
25	Diethylene glycol	Thermo Fisher Scientific	21	21-1	111-46-6	C4H10O3	8117	MTHSVFCYNBDYFN-UHFFFAOYSA-N	InChI=1S/C4H10O3/c5-1-3-7-4-2-6/h5-6H,1-4H2	OCCOCCO	DTXSID8020462
163	Dibenzofuran	Thermo Fisher Scientific	21	21-2	132-64-9	C12H8O	568	TXCDCPKCNAJMEE-UHFFFAOYSA-N	InChI=1S/C12H8O/c1-3-7-11-9(5-1)10-6-2-4-8-12(10)13-11/h1-8H	O1C2=CC=CC=C2C2=C1C=CC=C2	DTXSID2021993
234	Dibenz[a,h]anthracene	Thermo Fisher Scientific	21	21-3	53-70-3	C22H14	5889	LHRCREOYAASXPZ-UHFFFAOYSA-N	InChI=1S/C22H14/c1-3-7-19-15(5-1)9-11-17-14-22-18(13-21(17)19)12-10-16-6-2-4-8-20(16)22/h1-14H	C1=CC2=CC=C3C=C4C(C=CC5=CC=CC=C45)=CC3=C2C=C1	DTXSID9020409
123	Methyl formate	Thermo Fisher Scientific	21	21-4	107-31-3	C2H4O2	7865	TZIHFWKZFHZASV-UHFFFAOYSA-N	InChI=1S/C2H4O2/c1-4-2-3/h2H,1H3	COC=O	DTXSID5025609
157	Acrylonitrile	Sigma-Aldrich	21	21-5	107-13-1	C3H3N	7855	NLHHRLWOUZZQLW-UHFFFAOYSA-N	InChI=1S/C3H3N/c1-2-3-4/h2H,1H2	C=CC#N	DTXSID5020029
175	2-Hexanone	Sigma-Aldrich	21	21-6	591-78-6	C6H12O	11583	QQZOPKMRPOGIEB-UHFFFAOYSA-N	InChI=1S/C6H12O/c1-3-4-5-6(2)7/h3-5H2,1-2H3	CCCCC(C)=O	DTXSID0022068
189	Chloroprene	Sigma-Aldrich	21	21-7	126-99-8	C4H5Cl	31369	YACLQRRMGMJLJV-UHFFFAOYSA-N	InChI=1S/C4H5Cl/c1-3-4(2)5/h3H,1-2H2	ClC(=C)C=C	DTXSID5020316
197	N-Nitrosodiethylamine	Sigma-Aldrich	21	21-8	55-18-5	C4H10N2O	5921	WBNQDOYYEUMPFS-UHFFFAOYSA-N	InChI=1S/C4H10N2O/c1-3-6(4-2)5-7/h3-4H2,1-2H3	CCN(CC)N=O	DTXSID2021028
152	Di-tert-butyl peroxide	Sigma-Aldrich	21	21-9	110-05-4	C8H18O2	8033	LSXWFXONGKSEMY-UHFFFAOYSA-N	InChI=1S/C8H18O2/c1-7(2,3)9-10-8(4,5)6/h1-6H3	CC(C)(C)OOC(C)(C)C	DTXSID2024955
228	Methyl isothiocyanate	Sigma-Aldrich	21	21-10	556-61-6	C2H3NS	11167	LGDSHSYDSCRFAB-UHFFFAOYSA-N	InChI=1S/C2H3NS/c1-3-2-4/h1H3	CN=C=S	DTXSID2027204
165	3-Nitropropionic acid	Sigma-Aldrich	22	22-1	504-88-1	C3H5NO4	1678	WBLZUCOIBUDNBV-UHFFFAOYSA-N	InChI=1S/C3H5NO4/c5-3(6)1-2-4(7)8/h1-2H2,(H,5,6)	C(C[N+](=O)[O-])C(=O)O	DTXSID1020982
35	1,3-Dinitrobenzene	Sigma-Aldrich	22	22-2	99-65-0	C6H4N2O4	7452	WDCYWAQPCXBPJA-UHFFFAOYSA-N	InChI=1S/C6H4N2O4/c9-7(10)5-2-1-3-6(4-5)8(11)12/h1-4H	[O-][N+](=O)C1=CC(=CC=C1)[N+]([O-])=O	DTXSID9024065
198	1-Tridecanol	Thermo Fisher Scientific	22	22-3	112-70-9	C13H28O	8207	XFRVVPUIAFSTFO-UHFFFAOYSA-N	InChI=1S/C13H28O/c1-2-3-4-5-6-7-8-9-10-11-12-13-14/h14H,2-13H2,1H3	CCCCCCCCCCCCCO	DTXSID2021947
84	Naphthalene	Fluka	22	22-4	91-20-3	C10H8	931	UFWIBTONFRDIAS-UHFFFAOYSA-N	InChI=1S/C10H8/c1-2-6-10-8-4-3-7-9(10)5-1/h1-8H	C1=CC2=CC=CC=C2C=C1	DTXSID8020913
205	Acrylamide	Alfa Aesar	22	22-5	79-06-1	C3H5NO	6579	HRPVXLWXLXDGHG-UHFFFAOYSA-N	InChI=1S/C3H5NO/c1-2-3(4)5/h2H,1H2,(H2,4,5)	NC(=O)C=C	DTXSID5020027
185	Menadione	Sigma-Aldrich	22	22-6	58-27-5	C11H8O2	4055	MJVAVZPDRWSRRC-UHFFFAOYSA-N	InChI=1S/C11H8O2/c1-7-6-10(12)8-4-2-3-5-9(8)11(7)13/h2-6H,1H3	CC1=CC(=O)C2=C(C=CC=C2)C1=O	DTXSID4021715
215	Urethane	Fluka	22	22-7	51-79-6	C3H7NO2	5641	JOYRKODLDBILNP-UHFFFAOYSA-N	InChI=1S/C3H7NO2/c1-2-6-3(4)5/h2H2,1H3,(H2,4,5)	CCOC(N)=O	DTXSID9021427
78	Sodium dodecyl sulfate	Sigma-Aldrich	22	22-8	151-21-3	C12H25NaO4S	8778	DBMJMQXJHONAFJ-UHFFFAOYSA-M	InChI=1S/C12H26O4S.Na/c1-2-3-4-5-6-7-8-9-10-11-12-16-17(13,14)15;/h2-12H2,1H3,(H,13,14,15);/q;+1/p-1	[Na+].CCCCCCCCCCCCOS([O-])(=O)=O	DTXSID1026031
49	Amitraz	Sigma-Aldrich	22	22-9	33089-61-1	C19H23N3	36324	QXAITBQSYVNQDR-UHFFFAOYSA-N	InChI=1S/C19H23N3/c1-14-6-8-18(16(3)10-14)20-12-22(5)13-21-19-9-7-15(2)11-17(19)4/h6-13H,1-5H3	CN(C=NC1=C(C)C=C(C)C=C1)C=NC1=C(C)C=C(C)C=C1	DTXSID5023871
68	Malaoxon	Thermo Fisher Scientific	22	22-10	1634-78-2	C10H19O7PS	15415	WSORODGWGUUOBO-UHFFFAOYSA-N	InChI=1/C10H19O7PS/c1-5-16-9(11)7-8(10(12)17-6-2)19-18(13,14-3)15-4/h8H,5-7H2,1-4H3	CCOC(=O)CC(SP(=O)(OC)OC)C(=O)OCC	DTXSID9020790
231	2,2'-(Ethylenedioxy)bis(ethylamine)	Thermo Fisher Scientific	23	23-1	929-59-9	C6H16N2O2	70248	IWBOPFCKHIJFMS-UHFFFAOYSA-N	InChI=1S/C6H16N2O2/c7-1-3-9-5-6-10-4-2-8/h1-8H2	NCCOCCOCCN	DTXSID9044742
233	Sodium myristyl sulfate	Sigma-Aldrich	23	23-2	1191-50-0	C14H29NaO4S	5248	UPUIQOIQVMNQAP-UHFFFAOYSA-M	InChI=1S/C14H30O4S.Na/c1-2-3-4-5-6-7-8-9-10-11-12-13-14-18-19(15,16)17;/h2-14H2,1H3,(H,15,16,17);/q;+1/p-1	[Na+].CCCCCCCCCCCCCCOS([O-])(=O)=O	DTXSID4042416
43	Fenpropathrin	AccuStandard	23	23-3	39515-41-8	C22H23NO3	47326	XQUXKZZNEFRCAW-UHFFFAOYSA-N	InChI=1/C22H23NO3/c1-21(2)19(22(21,3)4)20(24)26-18(14-23)15-9-8-12-17(13-15)25-16-10-6-5-7-11-16/h5-13,18-19H,1-4H3	CC1(C)C(C(=O)OC(C#N)C2=CC=CC(OC3=CC=CC=C3)=C2)C1(C)C	DTXSID0024002
16	Isoamyl Acetate	Thermo Fisher Scientific	23	23-4	123-92-2	C7H14O2	31276	MLFHJEHSLIIPHL-UHFFFAOYSA-N	InChI=1S/C7H14O2/c1-6(2)4-5-9-7(3)8/h6H,4-5H2,1-3H3	CC(C)CCOC(C)=O	DTXSID9025453
22	Benzyl alcohol	AccuStandard	23	23-5	100-51-6	C7H8O	244	WVDDGKGOMKODPV-UHFFFAOYSA-N	InChI=1S/C7H8O/c8-6-7-4-2-1-3-5-7/h1-5,8H,6H2	OCC1=CC=CC=C1	DTXSID5020152
111	Difenzoquat methyl sulfate	AccuStandard	23	23-6	43222-48-6	C18H20N2O4S	39425	XQEMNBNCQVQXMO-UHFFFAOYSA-M	InChI=1S/C17H17N2.CH4O4S/c1-18-16(14-9-5-3-6-10-14)13-17(19(18)2)15-11-7-4-8-12-15;1-5-6(2,3)4/h3-13H,1-2H3;1H3,(H,2,3,4)/q+1;/p-1	COS([O-])(=O)=O.CN1C(=CC(C2=CC=CC=C2)=[N+]1C)C1=CC=CC=C1	DTXSID6024048
155	Saccharin	Sigma-Aldrich	23	23-7	81-07-2	C7H5NO3S	5143	CVHZOJJKTDOEJC-UHFFFAOYSA-N	InChI=1S/C7H5NO3S/c9-7-5-3-1-2-4-6(5)12(10,11)8-7/h1-4H,(H,8,9)	O=C1NS(=O)(=O)C2=C1C=CC=C2	DTXSID5021251
106	Coumarin	Sigma-Aldrich	23	23-8	91-64-5	C9H6O2	323	ZYGHJZDHTFUPRJ-UHFFFAOYSA-N	InChI=1S/C9H6O2/c10-9-6-5-7-3-1-2-4-8(7)11-9/h1-6H	O=C1OC2=C(C=CC=C2)C=C1	DTXSID7020348
99	Phenyl acetate	Sigma-Aldrich	23	23-9	122-79-2	C8H8O2	31229	IPBVNPXQWQGGJP-UHFFFAOYSA-N	InChI=1S/C8H8O2/c1-7(9)10-8-5-3-2-4-6-8/h2-6H,1H3	CC(=O)OC1=CC=CC=C1	DTXSID3051626
92	Phenol	Sigma-Aldrich	23	23-10	108-95-2	C6H6O	996	ISWSIDIOOBJBQZ-UHFFFAOYSA-N	InChI=1S/C6H6O/c7-6-4-2-1-3-5-6/h1-5,7H	OC1=CC=CC=C1	DTXSID5021124
121	2-Methyl-2,4-pentanediol	LGC Standards	24	24-1	107-41-5	C6H14O2	7870	SVTBMSDMJJWYQN-UHFFFAOYSA-N	InChI=1/C6H14O2/c1-5(7)4-6(2,3)8/h5,7-8H,4H2,1-3H3	CC(O)CC(C)(C)O	DTXSID5021885
63	Bensulide	Sigma-Aldrich	24	24-2	741-58-2	C14H24NO4PS3	12932	RRNIZKPFKNDSRS-UHFFFAOYSA-N	InChI=1S/C14H24NO4PS3/c1-12(2)18-20(21,19-13(3)4)22-11-10-15-23(16,17)14-8-6-5-7-9-14/h5-9,12-13,15H,10-11H2,1-4H3	CC(C)OP(=S)(OC(C)C)SCCNS(=O)(=O)C1=CC=CC=C1	DTXSID9032329
114	2,4-Dimethylphenol	Thermo Fisher Scientific	24	24-3	105-67-9	C8H10O	7771	KUFFULVDNCHOFZ-UHFFFAOYSA-N	InChI=1S/C8H10O/c1-6-3-4-8(9)7(2)5-6/h3-5,9H,1-2H3	CC1=CC(C)=C(O)C=C1	DTXSID2021864
225	Deisopropyl Atrazine	AccuStandard	24	24-4	1007-28-9	C5H8ClN5	13878	IVENSCMCQBJAKW-UHFFFAOYSA-N	InChI=1S/C5H8ClN5/c1-2-8-5-10-3(6)9-4(7)11-5/h2H2,1H3,(H3,7,8,9,10,11)	CCNC1=NC(N)=NC(Cl)=N1	DTXSID0037495
67	Oryzalin	Thermo Fisher Scientific	24	24-5	19044-88-3	C12H18N4O6S	29393	UNAHYJYOSSSJHH-UHFFFAOYSA-N	InChI=1S/C12H18N4O6S/c1-3-5-14(6-4-2)12-10(15(17)18)7-9(23(13,21)22)8-11(12)16(19)20/h7-8H,3-6H2,1-2H3,(H2,13,21,22)	CCCN(CCC)C1=C(C=C(C=C1[N+]([O-])=O)S(N)(=O)=O)[N+]([O-])=O	DTXSID8024238
52	Omethoate	AccuStandard	24	24-6	1113-02-6	C5H12NO4PS	14210	PZXOQEXFMJCDPG-UHFFFAOYSA-N	InChI=1S/C5H12NO4PS/c1-6-5(7)4-12-11(8,9-2)10-3/h4H2,1-3H3,(H,6,7)	CNC(=O)CSP(=O)(OC)OC	DTXSID4037580
113	Safrole	AccuStandard	24	24-7	94-59-7	C10H10O2	5144	ZMQAAUBTXCXRIC-UHFFFAOYSA-N	InChI=1S/C10H10O2/c1-2-3-8-4-5-9-10(6-8)12-7-11-9/h2,4-6H,1,3,7H2	C=CCC1=CC=C2OCOC2=C1	DTXSID0021254
178	Acibenzolar-S-methyl	Sigma-Aldrich	24	24-8	135158-54-2	C8H6N2OS2	86412	UELITFHSCLAHKR-UHFFFAOYSA-N	InChI=1S/C8H6N2OS2/c1-12-8(11)5-3-2-4-6-7(5)13-10-9-6/h2-4H,1H3	CSC(=O)C1=CC=CC2=C1SN=N2	DTXSID1032519
10	1-Decanol	Sigma-Aldrich	24	24-9	112-30-1	C10H22O	8174	MWKFXSUHUHTGQN-UHFFFAOYSA-N	InChI=1S/C10H22O/c1-2-3-4-5-6-7-8-9-10-11/h11H,2-10H2,1H3	CCCCCCCCCCO	DTXSID7021946
87	Tributylamine	LGC Standards	24	24-10	102-82-9	C12H27N	7622	IMFACGCPASFAPR-UHFFFAOYSA-N	InChI=1S/C12H27N/c1-4-7-10-13(11-8-5-2)12-9-6-3/h4-12H2,1-3H3	CCCCN(CCCC)CCCC	DTXSID4026183
116	Triethylene glycol dimethyl ether	Sigma-Aldrich	25	25-1	112-49-2	C8H18O4	8189	YFNKIDBQEZZDLK-UHFFFAOYSA-N	InChI=1S/C8H18O4/c1-9-3-5-11-7-8-12-6-4-10-2/h3-8H2,1-2H3	COCCOCCOCCOC	DTXSID8026224
166	Pyrocatechol	AccuStandard	25	25-2	120-80-9	C6H6O2	289	YCIMNLLNPGFGHC-UHFFFAOYSA-N	InChI=1S/C6H6O2/c7-5-3-1-2-4-6(5)8/h1-4,7-8H	OC1=C(O)C=CC=C1	DTXSID3020257
204	Benz(a)anthracene	AccuStandard	25	25-3	56-55-3	C18H12	5954	DXBHBZVCASKNBY-UHFFFAOYSA-N	InChI=1S/C18H12/c1-2-7-15-12-18-16(11-14(15)6-1)10-9-13-5-3-4-8-17(13)18/h1-12H	C1=CC2=C(C=C1)C=C1C(C=CC3=C1C=CC=C3)=C2	DTXSID5023902
130	Vernolate	AccuStandard	25	25-4	1929-77-7	C10H21NOS	16003	OKUGPJPKMAEJOE-UHFFFAOYSA-N	InChI=1S/C10H21NOS/c1-4-7-11(8-5-2)10(12)13-9-6-3/h4-9H2,1-3H3	CCCSC(=O)N(CCC)CCC	DTXSID7024376
72	2-(Thiocyanomethylthio)benzothiazole	Sigma-Aldrich	25	25-5	21564-17-0	C9H6N2S3	30692	TUBQDCKAWGHZPF-UHFFFAOYSA-N	InChI=1S/C9H6N2S3/c10-5-12-6-13-9-11-7-3-1-2-4-8(7)14-9/h1-4H,6H2	N#CSCSC1=NC2=CC=CC=C2S1	DTXSID6032647
238	Butralin	AccuStandard	25	25-6	33629-47-9	C14H21N3O4	36565	SPNQRCTZKIBOAX-UHFFFAOYSA-N	InChI=1/C14H21N3O4/c1-6-9(2)15-13-11(16(18)19)7-10(14(3,4)5)8-12(13)17(20)21/h7-9,15H,6H2,1-5H3	CCC(C)NC1=C(C=C(C=C1[N+]([O-])=O)C(C)(C)C)[N+]([O-])=O	DTXSID3032337
60	Methylene bis(thiocyanate)	AccuStandard	25	25-7	6317-18-6	C3H2N2S2	22772	JWZXKXIUSSIAMR-UHFFFAOYSA-N	InChI=1S/C3H2N2S2/c4-1-6-3-7-2-5/h3H2	N#CSCSC#N	DTXSID8025599
142	1-Methoxy-2-propanol	LGC Standards	25	25-8	107-98-2	C4H10O2	7900	ARXJGSRGQADJSQ-UHFFFAOYSA-N	InChI=1/C4H10O2/c1-4(5)3-6-2/h4-5H,3H2,1-2H3	COCC(C)O	DTXSID8024284
53	1-Dodecanol	Sigma-Aldrich	25	25-9	112-53-8	C12H26O	8193	LQZZUXJYWNFBMV-UHFFFAOYSA-N	InChI=1S/C12H26O/c1-2-3-4-5-6-7-8-9-10-11-12-13/h13H,2-12H2,1H3	CCCCCCCCCCCCO	DTXSID5026918
62	Dicumyl peroxide	LGC Standards	25	25-10	80-43-3	C18H22O2	6641	XMNIXWIUMCBBBL-UHFFFAOYSA-N	InChI=1S/C18H22O2/c1-17(2,15-11-7-5-8-12-15)19-20-18(3,4)16-13-9-6-10-14-16/h5-14H,1-4H3	CC(C)(OOC(C)(C)C1=CC=CC=C1)C1=CC=CC=C1	DTXSID1025017
