# Supplementary material for: Development of LC-MS/MS Database Based on 250 Potentially Highly Neuroactive Compounds and Their Metabolites
Source: Metabolites. 2025 Sep 30;15(10):650. doi: 10.3390/metabo15100650 (PMC12566581; doi:10.3390/metabo15100650)
Supplement: Supplementary file 1 [file metabolites-15-00650-s001.zip › S9 Paper - Supplementary Table 2.xlsx]

## Sheet: Parent Compounds
Table S2. Details About the Detectable Parent Compounds and their Metabolites
Final ENRICH List Ranked Number	Chemical Name	CAS Number	Formula	Parent Compound Mixture	Parent Compound Mixture ID	PubChem CID	INCHIKEY	INCHI	SMILES	C18T3_pos_m/z	C18T3_pos_RT	C18T3_pos_F1	C18T3_pos_F2	C18T3_pos_F3	C18T3_pos_F4	C18T3_pos_F5
108	2-Methoxy-5-methylaniline	120-71-8	C8H11NO	1	1-1	8445	WXWCDTXEKCVRRO-UHFFFAOYSA-N	InChI=1S/C8H11NO/c1-6-3-4-8(10-2)7(9)5-6/h3-5H,9H2,1-2H3	COC1=CC=C(C)C=C1N	138.091	4.55	123.068	122.06	78.047	106.065	94.0655
168	4-Chloro-2-cyano-N,N-dimethyl-5-(4-methylphenyl)-1H-imidazole-1-sulfonamide	120116-88-3	C13H13ClN4O2S	1	1-3	9862076	YXKMMRDKEKCERS-UHFFFAOYSA-N	InChI=1S/C13H13ClN4O2S/c1-9-4-6-10(7-5-9)12-13(14)16-11(8-15)18(12)21(19,20)17(2)3/h4-7H,1-3H3	CN(C)S(=O)(=O)N1C(=NC(Cl)=C1C1=CC=C(C)C=C1)C#N	325.052	8.49	108.012	217.04	103.055	261.09	NA
6	Propiconazole	60207-90-1	C15H17Cl2N3O2	1	1-4	43234	STJLVHWMYQXCPB-UHFFFAOYSA-N	InChI=1/C15H17Cl2N3O2/c1-2-3-12-7-21-15(22-12,8-20-10-18-9-19-20)13-5-4-11(16)6-14(13)17/h4-6,9-10,12H,2-3,7-8H2,1H3	CCCC1COC(CN2C=NC=N2)(O1)C1=C(Cl)C=C(Cl)C=C1	342.077	8.46	158.976	123	69.0706	89.0391	172.955
55	Tri-allate	2303-17-5	C10H16Cl3NOS	1	1-5	5543	MWBPRDONLNQCFV-UHFFFAOYSA-N	InChI=1S/C10H16Cl3NOS/c1-6(2)14(7(3)4)10(15)16-5-8(11)9(12)13/h6-7H,5H2,1-4H3	CC(C)N(C(C)C)C(=O)SCC(Cl)=C(Cl)Cl	304.009	9.22	82.9455	142.922	86.0606	58.0659	128.107
76	Dihexyl phthalate	84-75-3	C20H30O4	1	1-6	6786	KCXZNSGUUQJJTR-UHFFFAOYSA-N	InChI=1S/C20H30O4/c1-3-5-7-11-15-23-19(21)17-13-9-10-14-18(17)20(22)24-16-12-8-6-4-2/h9-10,13-14H,3-8,11-12,15-16H2,1-2H3	CCCCCCOC(=O)C1=C(C=CC=C1)C(=O)OCCCCCC	335.222	9.73	149.023	65.0393	121.029	93.0339	111.044
105	Styrene oxide	96-09-3	C8H8O	1	1-7	7276	AWMVMTVKBNGEAK-UHFFFAOYSA-N	InChI=1/C8H8O/c1-2-4-7(5-3-1)8-6-9-8/h1-5,8H,6H2	C1OC1C1=CC=CC=C1	121.065	7.36	91.0547	53.0394	NA	NA	NA
115	4-Vinyl-1-cyclohexene diepoxide	106-87-6	C8H12O2	1	1-8	7833	OECTYKWYRCHAKR-UHFFFAOYSA-N	InChI=1/C8H12O2/c1-2-6-7(10-6)3-5(1)8-4-9-8/h5-8H,1-4H2	C1OC1C1CCC2OC2C1	141.091	5.56	79.0548	95.0859	67.0549	53.0394	81.0704
169	2-Naphthylamine	91-59-8	C10H9N	2	2-1	7057	JBIJLHTVPXGSAM-UHFFFAOYSA-N	InChI=1S/C10H9N/c11-10-6-5-8-3-1-2-4-9(8)7-10/h1-7H,11H2	NC1=CC2=C(C=CC=C2)C=C1	144.081	5.75	103.055	127.054	117.07	126.046	53.0394
193	Ethoprophos	13194-48-4	C8H19O2PS2	2	2-2	3289	VJYFKVYYMZPMAB-UHFFFAOYSA-N	InChI=1S/C8H19O2PS2/c1-4-7-12-11(9,10-6-3)13-8-5-2/h4-8H2,1-3H3	CCCSP(=O)(OCC)SCCC	243.064	8.32	114.962	130.938	172.985	215.032	96.9511
190	Caprolactam	105-60-2	C6H11NO	2	2-9	7768	JBKVHLHDHHXQEQ-UHFFFAOYSA-N	InChI=1S/C6H11NO/c8-6-4-2-1-3-5-7-6/h1-5H2,(H,7,8)	O=C1CCCCCN1	114.091	4.46	79.0548	69.0705	96.0812	55.055	NA
174	1-Aminonaphthalene	134-32-7	C10H9N	3	3-5	8640	RUFPHBVGCFYCNW-UHFFFAOYSA-N	InChI=1S/C10H9N/c11-10-7-3-5-8-4-1-2-6-9(8)10/h1-7H,11H2	NC1=CC=CC2=C1C=CC=C2	144.081	6.25	143.073	103.055	127.054	117.07	115.054
221	o-Anisidine	90-04-0	C7H9NO	3	3-6	7000	VMPITZXILSNTON-UHFFFAOYSA-N	InChI=1S/C7H9NO/c1-9-7-5-3-2-4-6(7)8/h2-5H,8H2,1H3	COC1=CC=CC=C1N	124.076	2.87	109.052	80.05	65.0393	92.0499	NA
9	Bis(2-ethylhexyl) phthalate	117-81-7	C24H38O4	4	4-1	8343	BJQHLKABXJIVAM-UHFFFAOYSA-N	InChI=1/C24H38O4/c1-5-9-13-19(7-3)17-27-23(25)21-15-11-12-16-22(21)24(26)28-18-20(8-4)14-10-6-2/h11-12,15-16,19-20H,5-10,13-14,17-18H2,1-4H3	CCCCC(CC)COC(=O)C1=C(C=CC=C1)C(=O)OCC(CC)CCCC	391.284	11.06	65.0393	121.029	57.0707	93.0339	71.0862
12	Bis(2-ethylhexyl) adipate	103-23-1	C22H42O4	4	4-2	7641	SAOKZLXYCUGLFA-UHFFFAOYSA-N	InChI=1/C22H42O4/c1-5-9-13-19(7-3)17-25-21(23)15-11-12-16-22(24)26-18-20(8-4)14-10-6-2/h19-20H,5-18H2,1-4H3	CCCCC(CC)COC(=O)CCCCC(=O)OCC(CC)CCCC	371.316	11.12	55.055	101.06	129.055	147.065	NA
20	Benzyl butyl phthalate	85-68-7	C19H20O4	4	4-3	2347	IRIAEXORFWYRCZ-UHFFFAOYSA-N	InChI=1S/C19H20O4/c1-2-3-13-22-18(20)16-11-7-8-12-17(16)19(21)23-14-15-9-5-4-6-10-15/h4-12H,2-3,13-14H2,1H3	CCCCOC(=O)C1=C(C=CC=C1)C(=O)OCC1=CC=CC=C1	313.143	8.8	91.0547	65.0393	NA	NA	NA
45	1,2-Benzisothiazol-3(2H)-one	2634-33-5	C7H5NOS	4	4-5	17520	DMSMPAJRVJJAGA-UHFFFAOYSA-N	InChI=1S/C7H5NOS/c9-7-5-3-1-2-4-6(5)10-8-7/h1-4H,(H,8,9)	O=C1NSC2=C1C=CC=C2	152.016	5.61	109.011	134.006	105.034	90.0343	80.05
132	2-Butanone oxime	96-29-7	C4H9NO	4	4-10	7292	WHIVNJATOVLWBW-UHFFFAOYSA-N	InChI=1S/C4H9NO/c1-3-4(2)5-6/h6H,3H2,1-2H3	CCC(C)=NO	88.0757	4.6	70.0658	55.055	NA	NA	NA
146	Butylparaben	94-26-8	C11H14O3	5	5-2	7184	QFOHBWFCKVYLES-UHFFFAOYSA-N	InChI=1S/C11H14O3/c1-2-3-8-14-11(13)9-4-6-10(12)7-5-9/h4-7,12H,2-3,8H2,1H3	CCCCOC(=O)C1=CC=C(O)C=C1	195.102	7.99	139.039	95.0496	121.029	NA	NA
141	Butylate	2008-41-5	C11H23NOS	5	5-6	16181	BMTAFVWTTFSTOG-UHFFFAOYSA-N	InChI=1S/C11H23NOS/c1-6-14-11(13)12(7-9(2)3)8-10(4)5/h9-10H,6-8H2,1-5H3	CCSC(=O)N(CC(C)C)CC(C)C	218.157	9.02	57.0706	156.138	NA	NA	NA
4	Chlorpropham	101-21-3	C10H12ClNO2	5	5-9	2728	CWJSHJJYOPWUGX-UHFFFAOYSA-N	InChI=1S/C10H12ClNO2/c1-7(2)14-10(13)12-9-5-3-4-8(11)6-9/h3-7H,1-2H3,(H,12,13)	CC(C)OC(=O)NC1=CC=CC(Cl)=C1	214.063	8.33	172.016	154.005	93.0577	126.011	98.9998
23	Cyclohexyl phenyl ketone	712-50-5	C13H16O	5	5-10	12837	BMFYCFSWWDXEPB-UHFFFAOYSA-N	InChI=1S/C13H16O/c14-13(11-7-3-1-4-8-11)12-9-5-2-6-10-12/h1,3-4,7-8,12H,2,5-6,9-10H2	O=C(C1CCCCC1)C1=CC=CC=C1	189.127	8.7	79.0548	91.0547	107.049	129.07	171.117
64	Cyprodinil	121552-61-2	C14H15N3	6	6-2	86367	HAORKNGNJCEJBX-UHFFFAOYSA-N	InChI=1S/C14H15N3/c1-10-9-13(11-7-8-11)17-14(15-10)16-12-5-3-2-4-6-12/h2-6,9,11H,7-8H2,1H3,(H,15,16,17)	CC1=NC(NC2=CC=CC=C2)=NC(=C1)C1CC1	226.134	7.97	108.081	93.0577	133.076	NA	NA
177	Carbaryl	63-25-2	C12H11NO2	6	6-7	6129	CVXBEEMKQHEXEN-UHFFFAOYSA-N	InChI=1S/C12H11NO2/c1-13-12(14)15-11-8-4-6-9-5-2-3-7-10(9)11/h2-8H,1H3,(H,13,14)	CNC(=O)OC1=C2C=CC=CC2=CC=C1	202.086	7.61	145.065	115.054	117.07	155.06	103.055
160	Cycloate	1134-23-2	C11H21NOS	6	6-9	14337	DFCAFRGABIXSDS-UHFFFAOYSA-N	InChI=1S/C11H21NOS/c1-3-12(11(13)14-4-2)10-8-6-5-7-9-10/h10H,3-9H2,1-2H3	CCSC(=O)N(CC)C1CCCCC1	216.142	8.88	55.055	83.0861	154.123	63.027	72.045
17	Diallyl phthalate	131-17-9	C14H14O4	7	7-1	8560	QUDWYFHPNIMBFC-UHFFFAOYSA-N	InChI=1S/C14H14O4/c1-3-9-17-13(15)11-7-5-6-8-12(11)14(16)18-10-4-2/h3-8H,1-2,9-10H2	C=CCOC(=O)C1=C(C=CC=C1)C(=O)OCC=C	247.096	8.29	189.054	53.003	NA	NA	NA
33	Diamyl Phthalate	131-18-0	C18H26O4	7	7-3	8561	IPKKHRVROFYTEK-UHFFFAOYSA-N	InChI=1S/C18H26O4/c1-3-5-9-13-21-17(19)15-11-7-8-12-16(15)18(20)22-14-10-6-4-2/h7-8,11-12H,3-6,9-10,13-14H2,1-2H3	CCCCCOC(=O)C1=C(C=CC=C1)C(=O)OCCCCC	307.19	9.25	149.023	65.0393	121.029	NA	NA
61	1,3-Diphenylguanidine	102-06-7	C13H13N3	7	7-5	7594	OWRCNXZUPFZXOS-UHFFFAOYSA-N	InChI=1S/C13H13N3/c14-13(15-11-7-3-1-4-8-11)16-12-9-5-2-6-10-12/h1-10H,(H3,14,15,16)	N=C(NC1=CC=CC=C1)NC1=CC=CC=C1	212.118	5.36	119.065	94.0655	53.0394	92.0499	195.092
71	DEET	134-62-3	C12H17NO	7	7-7	4284	MMOXZBCLCQITDF-UHFFFAOYSA-N	InChI=1S/C12H17NO/c1-4-13(5-2)12(14)11-8-6-7-10(3)9-11/h6-9H,4-5H2,1-3H3	CCN(CC)C(=O)C1=CC=CC(C)=C1	192.138	7.72	119.049	91.0547	65.0393	109.065	72.045
83	Dibutyl adipate	105-99-7	C14H26O4	7	7-9	7784	XTJFFFGAUHQWII-UHFFFAOYSA-N	InChI=1S/C14H26O4/c1-3-5-11-17-13(15)9-7-8-10-14(16)18-12-6-4-2/h3-12H2,1-2H3	CCCCOC(=O)CCCCC(=O)OCCCC	259.19	8.86	55.055	101.06	129.055	111.044	185.117
97	Diisobutyl phthalate	84-69-5	C16H22O4	7	7-10	6782	MGWAVDBGNNKXQV-UHFFFAOYSA-N	InChI=1S/C16H22O4/c1-11(2)9-19-15(17)13-7-5-6-8-14(13)16(18)20-10-12(3)4/h5-8,11-12H,9-10H2,1-4H3	CC(C)COC(=O)C1=C(C=CC=C1)C(=O)OCC(C)C	279.159	8.88	149.023	65.0392	57.0706	121.028	NA
100	Diethylene Glycol Monobutyl Ether	112-34-5	C8H18O3	8	8-1	8177	OAYXUHPQHDHDDZ-UHFFFAOYSA-N	InChI=1S/C8H18O3/c1-2-3-5-10-7-8-11-6-4-9/h9H,2-8H2,1H3	CCCCOCCOCCO	163.133	6.21	57.0707	89.0602	55.055	107.071	101.096
118	Dimethyl succinate	106-65-0	C6H10O4	8	8-2	7820	MUXOBHXGJLMRAB-UHFFFAOYSA-N	InChI=1S/C6H10O4/c1-9-5(7)3-4-6(8)10-2/h3-4H2,1-2H3	COC(=O)CCC(=O)OC	147.065	5.47	115.039	55.0186	87.0446	NA	NA
150	Dibutyl Sebacate	109-43-3	C18H34O4	8	8-3	7986	PYGXAGIECVVIOZ-UHFFFAOYSA-N	InChI=1S/C18H34O4/c1-3-5-15-21-17(19)13-11-9-7-8-10-12-14-18(20)22-16-6-4-2/h3-16H2,1-2H3	CCCCOC(=O)CCCCCCCCC(=O)OCCCC	315.253	9.62	55.0706	69.0706	93.0704	121.101	139.112
164	Diphenylamine	122-39-4	C12H11N	8	8-4	11487	DMBHHRLKUKUOEG-UHFFFAOYSA-N	InChI=1S/C12H11N/c1-3-7-11(8-4-1)13-12-9-5-2-6-10-12/h1-10,13H	N(C1=CC=CC=C1)C1=CC=CC=C1	170.096	8.4	93.0577	92.0499	65.0393	NA	NA
226	1,2-Diacetylbenzene	704-00-7	C10H10O2	8	8-10	35459	LVQFKRXRTXCQCZ-UHFFFAOYSA-N	InChI=1S/C10H10O2/c1-7(11)9-5-3-4-6-10(9)8(2)12/h3-6H,1-2H3	CC(=O)C1=CC=CC=C1C(C)=O	163.075	6.44	145.065	115.054	91.0547	117.07	NA
243	Di-n-octyl phthalate	117-84-0	C24H38O4	9	9-2	8346	MQIUGAXCHLFZKX-UHFFFAOYSA-N	InChI=1S/C24H38O4/c1-3-5-7-9-11-15-19-27-23(25)21-17-13-14-18-22(21)24(26)28-20-16-12-10-8-6-4-2/h13-14,17-18H,3-12,15-16,19-20H2,1-2H3	CCCCCCCCOC(=O)C1=C(C=CC=C1)C(=O)OCCCCCCCC	391.284	11.26	149.023	65.0393	121.028	NA	NA
85	Diisobutyl adipate	141-04-8	C14H26O4	9	9-3	8831	RDOFJDLLWVCMRU-UHFFFAOYSA-N	InChI=1S/C14H26O4/c1-11(2)9-17-13(15)7-5-6-8-14(16)18-10-12(3)4/h11-12H,5-10H2,1-4H3	CC(C)COC(=O)CCCCC(=O)OCC(C)C	259.19	8.83	55.055	101.06	129.055	111.044	57.0707
122	D-Sorbitol	50-70-4	C6H14O6	9	9-4	5780	FBPFZTCFMRRESA-JGWLITMVSA-N	InChI=1S/C6H14O6/c7-1-3(9)5(11)6(12)4(10)2-8/h3-12H,1-2H2/t3-,4+,5-,6-/m1/s1	OC[C@H](O)[C@@H](O)[C@H](O)[C@H](O)CO	183.086	0.66	69.0342	83.0497	85.029	57.0343	129.055
170	Diethylene glycol dimethyl ether	111-96-6	C6H14O3	9	9-5	8150	SBZXBUIDTXKZTM-UHFFFAOYSA-N	InChI=1S/C6H14O3/c1-7-3-5-9-6-4-8-2/h3-6H2,1-2H3	COCCOCCOC	135.102	4.56	59.0499	103.076	NA	NA	NA
184	Diuron	330-54-1	C9H10Cl2N2O	9	9-6	3120	XMTQQYYKAHVGBJ-UHFFFAOYSA-N	InChI=1S/C9H10Cl2N2O/c1-13(2)9(14)12-6-3-4-7(10)8(11)5-6/h3-5H,1-2H3,(H,12,14)	CN(C)C(=O)NC1=CC(Cl)=C(Cl)C=C1	233.024	7.74	72.0451	132.961	159.971	56.0138	125.003
14	2-Ethylhexyl diphenyl phosphate	1241-94-7	C20H27O4P	9	9-8	14716	CGSLYBDCEGBZCG-UHFFFAOYSA-N	InChI=1/C20H27O4P/c1-3-5-12-18(4-2)17-22-25(21,23-19-13-8-6-9-14-19)24-20-15-10-7-11-16-20/h6-11,13-16,18H,3-5,12,17H2,1-2H3	CCCCC(CC)COP(=O)(OC1=CC=CC=C1)OC1=CC=CC=C1	363.172	9.27	251.047	53.0394	152.062	95.0496	77.0392
246	Flumioxazin	103361-09-7	C19H15FN2O4	10	10-6	92425	FOUWCSDKDDHKQP-UHFFFAOYSA-N	InChI=1S/C19H15FN2O4/c1-2-7-21-15-9-14(13(20)8-16(15)26-10-17(21)23)22-18(24)11-5-3-4-6-12(11)19(22)25/h1,8-9H,3-7,10H2	FC1=CC2=C(C=C1N1C(=O)C3=C(CCCC3)C1=O)N(CC#C)C(=O)CO2	355.109	8.08	53.0394	79.0547	148.056	121.045	299.083
86	Hexamethylenetetramine	100-97-0	C6H12N4	11	11-7	4101	VKYKSIONXSXAKP-UHFFFAOYSA-N	InChI=1S/C6H12N4/c1-7-2-9-4-8(1)5-10(3-7)6-9/h1-6H2	C1N2CN3CN1CN(C2)C3	141.113	0.64	112.087	85.0766	98.0717	58.0659	71.061
140	Maltol	118-71-8	C6H6O3	11	11-9	8369	XPCTZQVDEJYUGT-UHFFFAOYSA-N	InChI=1S/C6H6O3/c1-4-6(8)5(7)2-3-9-4/h2-3,8H,1H3	CC1=C(O)C(=O)C=CO1	127.039	4.05	53.0393	109.029	NA	NA	NA
39	3-Iodo-2-propynyl-N-butylcarbamate	55406-53-6	C8H12INO2	12	12-1	62097	WYVVKGNFXHOCQV-UHFFFAOYSA-N	InChI=1S/C8H12INO2/c1-2-3-6-10-8(11)12-7-4-5-9/h2-3,6-7H2,1H3,(H,10,11)	CCCCNC(=O)OCC#CI	281.999	7.97	164.92	126.904	57.0707	NA	NA
131	Isophorone	78-59-1	C9H14O	12	12-3	6544	HJOVHMDZYOCNQW-UHFFFAOYSA-N	InChI=1S/C9H14O/c1-7-4-8(10)6-9(2,3)5-7/h4H,5-6H2,1-3H3	CC1=CC(=O)CC(C)(C)C1	139.112	7.39	69.0342	NA	NA	NA	NA
58	Linuron	330-55-2	C9H10Cl2N2O2	12	12-4	9502	XKJMBINCVNINCA-UHFFFAOYSA-N	InChI=1S/C9H10Cl2N2O2/c1-13(15-2)9(14)12-6-3-4-7(10)8(11)5-6/h3-5H,1-2H3,(H,12,14)	CON(C)C(=O)NC1=CC=C(Cl)C(Cl)=C1	249.019	8.13	132.961	125.003	159.971	160.979	153.021
202	4-Methylimidazole	822-36-6	C4H6N2	12	12-5	13195	XLSZMDLNRCVEIJ-UHFFFAOYSA-N	InChI=1S/C4H6N2/c1-4-2-5-3-6-4/h2-3H,1H3,(H,5,6)	CC1=CNC=N1	83.0604	0.74	56.0502	NA	NA	NA	NA
129	Molinate	2212-67-1	C9H17NOS	12	12-10	16653	DEDOPGXGGQYYMW-UHFFFAOYSA-N	InChI=1S/C9H17NOS/c1-2-12-9(11)10-7-5-3-4-6-8-10/h2-8H2,1H3	CCSC(=O)N1CCCCCC1	188.11	8.33	55.055	126.091	98.0969	83.0861	70.0658
213	mono-Butyl phthalate	131-70-4	C12H14O4	13	13-4	8575	YZBOVSFWWNVKRJ-UHFFFAOYSA-N	InChI=1S/C12H14O4/c1-2-3-8-16-12(15)10-7-5-4-6-9(10)11(13)14/h4-7H,2-3,8H2,1H3,(H,13,14)	CCCCOC(=O)C1=C(C=CC=C1)C(O)=O	223.096	7.67	149.023	65.0393	121.028	93.0339	111.044
51	4,4′-Methylene-bis(2-methylaniline)	838-88-0	C15H18N2	13	13-5	13283	WECDUOXQLAIPQW-UHFFFAOYSA-N	InChI=1S/C15H18N2/c1-10-7-12(3-5-14(10)16)9-13-4-6-15(17)11(2)8-13/h3-8H,9,16-17H2,1-2H3	CC1=C(N)C=CC(CC2=CC(C)=C(N)C=C2)=C1	227.154	4.67	120.081	180.081	178.078	103.054	91.0547
214	mono-Methyl phthalate	4376-18-5	C9H8O4	13	13-9	20392	FNJSWIPFHMKRAT-UHFFFAOYSA-N	InChI=1S/C9H8O4/c1-13-9(12)7-5-3-2-4-6(7)8(10)11/h2-5H,1H3,(H,10,11)	COC(=O)C1=C(C=CC=C1)C(O)=O	181.05	6.1	149.023	65.0393	53.0394	92.0262	121.029
195	p-Toluidine	106-49-0	C7H9N	14	14-2	7813	RZXMPPFPUUCRFN-UHFFFAOYSA-N	InChI=1S/C7H9N/c1-6-2-4-7(8)5-3-6/h2-5H,8H2,1H3	CC1=CC=C(N)C=C1	108.081	3.12	93.0578	91.0548	65.0393	NA	NA
27	Azobenzene	103-33-3	C12H10N2	14	14-6	2272	DMLAVOWQYNRWNQ-UHFFFAOYSA-N	InChI=1S/C12H10N2/c1-3-7-11(8-4-1)13-14-12-9-5-2-6-10-12/h1-10H	C1=CC=C(C=C1)N=NC1=CC=CC=C1	183.092	8.09	53.0394	95.0496	77.0392	105.045	81.0341
59	Dimethyl sulfoxide	67-68-5	C2H6OS	14	14-9	679	IAZDPXIOMUYVGZ-UHFFFAOYSA-N	InChI=1S/C2H6OS/c1-4(2)3/h1-2H3	CS(C)=O	79.0212	0.74	63.9985	61.0114	62.0192	NA	NA
79	Dimethyl glutarate	1119-40-0	C7H12O4	14	14-10	14242	XTDYIOOONNVFMA-UHFFFAOYSA-N	InChI=1S/C7H12O4/c1-10-6(8)4-3-5-7(9)11-2/h3-5H2,1-2H3	COC(=O)CCCC(=O)OC	161.081	6.24	59.05	101.06	129.055	NA	NA
80	Triethylene glycol	112-27-6	C6H14O4	15	15-1	8172	ZIBGPFATKBEMQZ-UHFFFAOYSA-N	InChI=1S/C6H14O4/c7-1-3-9-5-6-10-4-2-8/h7-8H,1-6H2	OCCOCCOCCO	151.096	2.35	89.0602	NA	NA	NA	NA
82	Diethylene Glycol Monoethyl Ether	111-90-0	C6H14O3	15	15-2	8146	XXJWXESWEXIICW-UHFFFAOYSA-N	InChI=1S/C6H14O3/c1-2-8-5-6-9-4-3-7/h7H,2-6H2,1H3	CCOCCOCCO	135.102	4.24	73.0654	89.0602	NA	NA	NA
90	Diethyl Succinate	123-25-1	C8H14O4	15	15-3	31249	DKMROQRQHGEIOW-UHFFFAOYSA-N	InChI=1S/C8H14O4/c1-3-11-7(9)5-6-8(10)12-4-2/h3-6H2,1-2H3	CCOC(=O)CCC(=O)OCC	175.096	7.23	101.024	73.0291	55.0186	129.055	NA
98	2,6-Diethylaniline	579-66-8	C10H15N	15	15-4	11369	FOYHNROGBXVLLX-UHFFFAOYSA-N	InChI=1S/C10H15N/c1-3-8-6-5-7-9(4-2)10(8)11/h5-7H,3-4,11H2,1-2H3	CCC1=CC=CC(CC)=C1N	150.128	7.68	105.07	79.0548	91.0547	103.055	122.097
101	6-Methylquinoline	91-62-3	C10H9N	15	15-5	7059	LUYISICIYVKBTA-UHFFFAOYSA-N	InChI=1S/C10H9N/c1-8-4-5-10-9(7-8)3-2-6-11-10/h2-7H,1H3	CC1=CC2=CC=CN=C2C=C1	144.081	4.62	143.073	115.054	91.0547	142.065	NA
117	Phthaldialdehyde	643-79-8	C8H6O2	15	15-7	4807	ZWLUXSQADUDCSB-UHFFFAOYSA-N	InChI=1S/C8H6O2/c9-5-7-3-1-2-4-8(7)6-10/h1-6H	O=CC1=CC=CC=C1C=O	135.044	5.68	79.0548	53.0394	NA	NA	NA
120	Pentaerythritol	115-77-5	C5H12O4	15	15-8	8285	WXZMFSXDPGVJKK-UHFFFAOYSA-N	InChI=1S/C5H12O4/c6-1-5(2-7,3-8)4-9/h6-9H,1-4H2	OCC(CO)(CO)CO	137.081	0.73	71.0498	83.0497	55.055	119.07	101.06
167	N-Ethylaniline	103-69-5	C8H11N	16	16-2	7670	OJGMBLNIHDZDGS-UHFFFAOYSA-N	InChI=1S/C8H11N/c1-2-9-8-6-4-3-5-7-8/h3-7,9H,2H2,1H3	CCNC1=CC=CC=C1	122.096	3.74	93.0578	94.0656	122.097	NA	NA
201	4-Chloroaniline	106-47-8	C6H6ClN	16	16-4	7812	QSNSCYSYFYORTR-UHFFFAOYSA-N	InChI=1S/C6H6ClN/c7-5-1-3-6(8)4-2-5/h1-4H,8H2	NC1=CC=C(Cl)C=C1	128.026	4.86	93.0577	74.0235	NA	NA	NA
227	8-Quinolinol	148-24-3	C9H7NO	16	16-6	1923	MCJGNVYPOGVAJF-UHFFFAOYSA-N	InChI=1S/C9H7NO/c11-8-5-1-3-7-4-2-6-10-9(7)8/h1-6,11H	OC1=CC=CC2=CC=CN=C12	146.06	3.66	128.05	118.065	91.0547	117.057	129.045
236	Cyclohexylamine	108-91-8	C6H13N	16	16-7	7965	PAFZNILMFXTMIY-UHFFFAOYSA-N	InChI=1S/C6H13N/c7-6-4-2-1-3-5-6/h6H,1-5,7H2	NC1CCCCC1	100.112	2.36	55.055	83.0861	NA	NA	NA
241	Vanillin	121-33-5	C8H8O3	16	16-8	1183	MWOOGOJBHIARFG-UHFFFAOYSA-N	InChI=1S/C8H8O3/c1-11-8-4-6(5-9)2-3-7(8)10/h2-5,10H,1H3	COC1=C(O)C=CC(C=O)=C1	153.055	5.75	65.0393	111.044	125.06	93.034	110.036
242	Diethylene glycol monomethyl ether	111-77-3	C5H12O3	16	16-9	8134	SBASXUCJHJRPEV-UHFFFAOYSA-N	InChI=1S/C5H12O3/c1-7-4-5-8-3-2-6/h6H,2-5H2,1H3	COCCOCCO	121.086	3.06	59.0499	89.0602	NA	NA	NA
103	N-Methylpyrrolidone	872-50-4	C5H9NO	17	17-1	13387	SECXISVLQFMRJM-UHFFFAOYSA-N	InChI=1S/C5H9NO/c1-6-4-2-3-5(6)7/h2-4H2,1H3	CN1CCCC1=O	100.076	3.29	58.0295	69.0342	NA	NA	NA
159	N,N-Dimethylaniline	121-69-7	C8H11N	17	17-2	949	JLTDJTHDQAWBAV-UHFFFAOYSA-N	InChI=1S/C8H11N/c1-9(2)8-6-4-3-5-7-8/h3-7H,1-2H3	CN(C)C1=CC=CC=C1	122.096	3.34	107.073	106.066	NA	NA	NA
48	2-n-Octyl-4-isothiazolin-3-one	26530-20-1	C11H19NOS	17	17-6	33528	JPMIIZHYYWMHDT-UHFFFAOYSA-N	InChI=1S/C11H19NOS/c1-2-3-4-5-6-7-9-12-11(13)8-10-14-12/h8,10H,2-7,9H2,1H3	CCCCCCCCN1SC=CC1=O	214.126	8.18	57.0707	71.0862	NA	NA	NA
230	n-Propyl 3,4,5-trihydroxybenzoate	121-79-9	C10H12O5	18	18-3	4947	ZTHYODDOHIVTJV-UHFFFAOYSA-N	InChI=1S/C10H12O5/c1-2-3-15-10(14)6-4-7(11)9(13)8(12)5-6/h4-5,11-13H,2-3H2,1H3	CCCOC(=O)C1=CC(O)=C(O)C(O)=C1	213.076	6.37	81.0341	171.029	127.039	107.013	153.019
191	m-Toluidine	108-44-1	C7H9N	18	18-10	7934	JJYPMNFTHPTTDI-UHFFFAOYSA-N	InChI=1S/C7H9N/c1-6-3-2-4-7(8)5-6/h2-5H,8H2,1H3	CC1=CC(N)=CC=C1	108.081	3.37	91.0547	93.0578	65.0393	NA	NA
34	Tributyl phosphate	126-73-8	C12H27O4P	19	19-3	31357	STCOOQWBFONSKY-UHFFFAOYSA-N	InChI=1S/C12H27O4P/c1-4-7-10-14-17(13,15-11-8-5-2)16-12-9-6-3/h4-12H2,1-3H3	CCCCOP(=O)(OCCCC)OCCCC	267.172	8.66	98.9846	NA	NA	NA	NA
88	Thiodicarb	59669-26-0	C10H18N4O4S3	19	19-6	62155	XDOTVMNBCQVZKG-UHFFFAOYSA-N	InChI=1S/C10H18N4O4S3/c1-7(19-5)11-17-9(15)13(3)21-14(4)10(16)18-12-8(2)20-6/h1-6H3	CSC(C)=NOC(=O)N(C)SN(C)C(=O)ON=C(C)SC	355.056	7.37	88.022	72.9987	62.0066	107.994	78.9676
206	Triglycidyl Isocyanurate	2451-62-9	C12H15N3O6	19	19-9	17142	OUPZKGBUJRBPGC-UHFFFAOYSA-N	InChI=1/C12H15N3O6/c16-10-13(1-7-4-19-7)11(17)15(3-9-6-21-9)12(18)14(10)2-8-5-20-8/h7-9H,1-6H2	O=C1N(CC2CO2)C(=O)N(CC2CO2)C(=O)N1CC1CO1	298.103	5.49	130.025	69.993	82.0293	87.0194	54.0346
222	o-Toluidine	95-53-4	C7H9N	19	19-10	7242	RNVCVTLRINQCPJ-UHFFFAOYSA-N	InChI=1S/C7H9N/c1-6-4-2-3-5-7(6)8/h2-5H,8H2,1H3	CC1=C(N)C=CC=C1	108.081	3.16	91.0547	93.0589	65.0393	NA	NA
224	Thioacetamide	62-55-5	C2H5NS	20	20-1	2723949	YUKQRDCYNOVPGJ-UHFFFAOYSA-N	InChI=1S/C2H5NS/c1-2(3)4/h1H3,(H2,3,4)	CC(N)=S	76.0215	1.24	58.9958	NA	NA	NA	NA
235	Tebuconazole	107534-96-3	C16H22ClN3O	20	20-2	86102	PXMNMQRDXWABCY-UHFFFAOYSA-N	InChI=1/C16H22ClN3O/c1-15(2,3)16(21,10-20-12-18-11-19-20)9-8-13-4-6-14(17)7-5-13/h4-7,11-12,21H,8-10H2,1-3H3	CC(C)(C)C(O)(CCC1=CC=C(Cl)C=C1)CN1C=NC=N1	308.152	8.33	70.0407	125.015	115.054	116.062	89.0391
173	Tributyltin chloride	1461-22-9	C12H27ClSn	20	20-8	15096	GCTFWCDSFPMHHS-UHFFFAOYSA-M	InChI=1S/3C4H9.ClH.Sn/c3*1-3-4-2;;/h3*1,3-4H2,2H3;1H;/q;;;;+1/p-1	CCCC[Sn](Cl)(CCCC)CCCC	332.139	7.72	122.925	120.91	178.988	196.998	235.05
229	Thiazopyr	117718-60-2	C16H17F5N2O2S	20	20-9	91776	YIJZJEYQBAAWRJ-UHFFFAOYSA-N	InChI=1S/C16H17F5N2O2S/c1-7(2)6-8-9(15(24)25-3)11(13(17)18)23-12(16(19,20)21)10(8)14-22-4-5-26-14/h7,13H,4-6H2,1-3H3	COC(=O)C1=C(CC(C)C)C(C2=NCCS2)=C(N=C1C(F)F)C(F)(F)F	397.1	8.61	61.0114	335.047	303.021	300.017	222.072
13	2,5-Di-tert-butylhydroquinone	88-58-4	C14H22O2	20	20-10	2374	JZODKRWQWUWGCD-UHFFFAOYSA-N	InChI=1S/C14H22O2/c1-13(2,3)9-7-12(16)10(8-11(9)15)14(4,5)6/h7-8,15-16H,1-6H3	CC(C)(C)C1=CC(O)=C(C=C1O)C(C)(C)C	223.169	9.16	208.141	223.165	207.138	222.161	57.0707
25	Diethylene glycol	111-46-6	C4H10O3	21	21-1	8117	MTHSVFCYNBDYFN-UHFFFAOYSA-N	InChI=1S/C4H10O3/c5-1-3-7-4-2-6/h5-6H,1-4H2	OCCOCCO	107.07	1.15	89.0601	NA	NA	NA	NA
197	N-Nitrosodiethylamine	55-18-5	C4H10N2O	21	21-8	5921	WBNQDOYYEUMPFS-UHFFFAOYSA-N	InChI=1S/C4H10N2O/c1-3-6(4-2)5-7/h3-4H2,1-2H3	CCN(CC)N=O	103.087	5.18	75.0559	NA	NA	NA	NA
49	Amitraz	33089-61-1	C19H23N3	22	22-9	36324	QXAITBQSYVNQDR-UHFFFAOYSA-N	InChI=1S/C19H23N3/c1-14-6-8-18(16(3)10-14)20-12-22(5)13-21-19-9-7-15(2)11-17(19)4/h6-13H,1-5H3	CN(C=NC1=C(C)C=C(C)C=C1)C=NC1=C(C)C=C(C)C=C1	294.196	8.99	163.123	107.073	117.057	122.097	79.0548
68	Malaoxon	1634-78-2	C10H19O7PS	22	22-10	15415	WSORODGWGUUOBO-UHFFFAOYSA-N	InChI=1/C10H19O7PS/c1-5-16-9(11)7-8(10(12)17-6-2)19-18(13,14-3)15-4/h8H,5-7H2,1-4H3	CCOC(=O)CC(SP(=O)(OC)OC)C(=O)OCC	315.066	7.39	99.0081	71.0134	127.039	142.993	78.9949
106	Coumarin	91-64-5	C9H6O2	23	23-8	323	ZYGHJZDHTFUPRJ-UHFFFAOYSA-N	InChI=1S/C9H6O2/c10-9-6-5-7-3-1-2-4-8(7)11-9/h1-6H	O=C1OC2=C(C=CC=C2)C=C1	147.044	6.76	91.0547	103.055	65.0393	53.0394	95.0497
63	Bensulide	741-58-2	C14H24NO4PS3	24	24-2	12932	RRNIZKPFKNDSRS-UHFFFAOYSA-N	InChI=1S/C14H24NO4PS3/c1-12(2)18-20(21,19-13(3)4)22-11-10-15-23(16,17)14-8-6-5-7-9-14/h5-9,12-13,15H,10-11H2,1-4H3	CC(C)OP(=S)(OC(C)C)SCCNS(=O)(=O)C1=CC=CC=C1	398.068	8.56	218.031	158.027	141.001	61.0115	95.0497
225	Deisopropyl Atrazine	1007-28-9	C5H8ClN5	24	24-4	13878	IVENSCMCQBJAKW-UHFFFAOYSA-N	InChI=1S/C5H8ClN5/c1-2-8-5-10-3(6)9-4(7)11-5/h2H2,1H3,(H3,7,8,9,10,11)	CCNC1=NC(N)=NC(Cl)=N1	174.054	5.28	68.0251	104.001	79.0065	96.0656	132.032
52	Omethoate	1113-02-6	C5H12NO4PS	24	24-6	14210	PZXOQEXFMJCDPG-UHFFFAOYSA-N	InChI=1S/C5H12NO4PS/c1-6-5(7)4-12-11(8,9-2)10-3/h4H2,1-3H3,(H,6,7)	CNC(=O)CSP(=O)(OC)OC	214.03	3.95	142.993	127.016	182.988	78.995	154.993
178	Acibenzolar-S-methyl	135158-54-2	C8H6N2OS2	24	24-8	86412	UELITFHSCLAHKR-UHFFFAOYSA-N	InChI=1S/C8H6N2OS2/c1-12-8(11)5-3-2-4-6-7(5)13-10-9-6/h2-4H,1H3	CSC(=O)C1=CC=CC2=C1SN=N2	210.999	8.23	91.0548	84.0035	139.975	122.99	121.011
87	Tributylamine	102-82-9	C12H27N	24	24-10	7622	IMFACGCPASFAPR-UHFFFAOYSA-N	InChI=1S/C12H27N/c1-4-7-10-13(11-8-5-2)12-9-6-3/h4-12H2,1-3H3	CCCCN(CCCC)CCCC	186.222	6.29	130.159	57.0706	74.0969	NA	NA
116	Triethylene glycol dimethyl ether	112-49-2	C8H18O4	25	25-1	8189	YFNKIDBQEZZDLK-UHFFFAOYSA-N	InChI=1S/C8H18O4/c1-9-3-5-11-7-8-12-6-4-10-2/h3-8H2,1-2H3	COCCOCCOCCOC	179.128	5.06	59.0499	103.076	NA	NA	NA

## Sheet: Metabolites
Chemical Name	CAS Number	Formula	Parent Compound Mixture	Parent Compound Mixture ID	Parent Compound	Annotation Source	Reported Isomers?	R Script Similarity Scoring	INCHIKEY	INCHI	SMILES	C18T3_pos_m/z	C18T3_pos_RT	C18T3_pos_F1	C18T3_pos_F2	C18T3_pos_F3	C18T3_pos_F4	C18T3_pos_F5	MS Annotation Confidence
4-Chloro-5-(4-(hydroxymethyl)phenyl)-imidazole-2-carbonitrile	NA	C11H8ClN3O	1	1-3	4-Chloro-2-cyano-N,N-dimethyl-5-(4-methylphenyl)-1H-imidazole-1-sulfonamide	Literature	No	NA	PVIAZBUKVDQNSR-UHFFFAOYSA-N	InChI=1S/C11H8ClN3O/c12-11-10(14-9(5-13)15-11)8-3-1-7(6-16)2-4-8/h1-4,16H,6H2,(H,14,15)	C1=CC(=CC=C1CO)C2=C(NC(=N2)C#N)Cl	234.043	6.89	204.032	125.015	117.058	169.063	104.05	2
4-Chloro-2-cyano-N,N-dimethyl-5-(4-methylphenyl)-1H-imidazole-1-sulfonamide - Deamination+Methylation	NA	C14H12ClN3O3S	1	1-3	4-Chloro-2-cyano-N,N-dimethyl-5-(4-methylphenyl)-1H-imidazole-1-sulfonamide	R Script Prediction	No	0.029941	NA	NA	NA	338.036	6.691	58.9958	125.015	NA	NA	NA	3
4-chloro-2-cyano-5-(4-(hydroxymethyl)phenyl)N,N-dimethyl-1h-imidazole-1-sulfonamide	NA	C13H13ClN4O3S	1	1-3	4-Chloro-2-cyano-N,N-dimethyl-5-(4-methylphenyl)-1H-imidazole-1-sulfonamide	Literature	No	NA	SAAQRFKGMWZHIZ-UHFFFAOYSA-N	InChI=1S/C13H13ClN4O3S/c1-17(2)22(20,21)18-11(7-15)16-13(14)12(18)10-5-3-9(8-19)4-6-10/h3-6,19H,8H2,1-2H3	CN(C)S(=O)(=O)N1C(=NC(=C1C2=CC=C(C=C2)CO)Cl)C#N	341.047	7.78	216.032	189.021	102.047	116.05	171.055	2
1-(2,4-Dichlorophenyl)-2-(1h-1,2,4-triazol-1-yl)ethanone	58905-16-1	C10H7Cl2N3O	1	1-4	Propiconazole	Literature	No	NA	XOHMICFWUQPTNP-UHFFFAOYSA-N	InChI=1S/C10H7Cl2N3O/c11-7-1-2-8(9(12)3-7)10(16)4-15-6-13-5-14-15/h1-3,5-6H,4H2	C1=CC(=C(C=C1Cl)Cl)C(=O)CN2C=NC=N2	256.004	7.32	158.976	123	89.0391	NA	NA	2
1-(2,4-dichlorophenyl)-2-(1,2,4-triazol-1-yl)ethanol	58905-18-3	C10H9Cl2N3O	1	1-4	Propiconazole	Literature	No	NA	XCWJBJOPHSVLGU-UHFFFAOYSA-N	InChI=1S/C10H9Cl2N3O/c11-7-1-2-8(9(12)3-7)10(16)4-15-6-13-5-14-15/h1-3,5-6,10,16H,4H2	C1=CC(=C(C=C1Cl)Cl)C(CN2C=NC=N2)O	258.019	7.07	70.0407	NA	NA	NA	NA	2
1-((4-allyl-2-(2,4-dichlorophenyl)-1,3-dioxolan-2-yl)methyl)-1H-1,2,4-triazole	NA	C15H15Cl2N3O2	1	1-4	Propiconazole	BioTransformer	No	0.530445	InChI=1S/C15H15Cl2N3O2/c1-2-3-12-7-21-15(22-12,8-20-10-18-9-19-20)13-5-4-11(16)6-14(13)17/h2,4-6,9-10,12H,1,3,7-8H2	InChIKey=HGNNGDPSAOUUOX-UHFFFAOYSA-N	C=CCC1COC(CN2C=NC=N2)(C3=CC=C(Cl)C=C3Cl)O1	340.061	8.31	158.976	67.0549	123	89.039	172.955	2
Propiconazole - Mono-hydroxylation/oxidation+Dehydrogenation1	NA	C15H15Cl2N3O3	1	1-4	Propiconazole	R Script Prediction	No	0.297713	NA	NA	NA	356.056	7.719	83.0497	158.976	NA	NA	NA	3
1[[2(2,4-dichlorophenyl)-4-hydroxypropyl-1,3-dioxolane-2-yl]methyl]1h-1,2,4triazole	NA	C15H17Cl2N3O3	1	1-4	Propiconazole	Literature	Yes	0.487246	InChIKey=GZZNFYOGUUPAEU-UHFFFAOYSA-N	InChI=1S/C15H17Cl2N3O3/c16-11-3-4-13(14(17)6-11)15(8-20-10-18-9-19-20)22-7-12(23-15)2-1-5-21/h3-4,6,9-10,12,21H,1-2,5,7-8H2	C(CCC1COC(CN2C=NC=N2)(C3=CC=C(Cl)C=C3Cl)O1)O	358.072	7.49	158.976	256.004	123	70.0407	186.971	2
Propiconazole_Oxidation_Di-hydroxylation	NA	C15H17Cl2N3O4	1	1-4	Propiconazole	R Script Prediction	No	0.460102	NA	NA	NA	374.067	6.826	158.976	256.004	123	186.971	70.0406	3
S-(2,3,3-trichloroallyl) (1-hydroxypropan-2-yl)(isopropyl)carbamothioate	NA	C10H16Cl3NO2S	1	1-5	Tri-allate	Literature	No	0.893987	YYMZARIOHJQAMO-UHFFFAOYSA-N	InChI=1S/C10H16Cl3NO2S/c1-6(2)14(7(3)4-15)10(16)17-5-8(11)9(12)13/h6-7,15H,4-5H2,1-3H3	ClC(CSC(=O)N(C(CO[H])C)C(C)C)=C(Cl)Cl	320.004	8.5	82.9455	142.922	102.055	59.0499	NA	2
Ethyl Dihydrogen Phosphate	1623-14-9	C2H7O4P	2	2-2	Ethoprophos	Literature	No	NA	ZJXZSIYSNXKHEA-UHFFFAOYSA-N	InChI=1S/C2H7O4P/c1-2-6-7(3,4)5/h2H2,1H3,(H2,3,4,5)	CCOP(=O)(O)O	127.016	5.18	110.06	113	67.0424	78.995	NA	3
O-Ethyl S-propyl phosphorothioate	31110-62-0	C5H13O3PS	2	2-2	Ethoprophos	Literature	No	NA	JHUCCRNKXWBDTO-UHFFFAOYSA-N	InChI=1S/C5H13O3PS/c1-3-5-10-9(6,7)8-4-2/h3-5H2,1-2H3,(H,6,7)	CCCSP(=O)(O)OCC	185.04	4.92	114.962	98.9846	64.9794	96.9512	NA	2
Ethoprophos - N/O-Dealkylation/demethylation+Desulphuration	NA	C7H17O3PS	2	2-2	Ethoprophos	R Script Prediction	No	0.684388	NA	NA	NA	213.071	7.661	114.961	98.9845	157.008	185.039	142.993	3
Ethoprophos_Oxidation_N/O-Dealkylation/demethylation	NA	C7H17O2PS2	2	2-2	Ethoprophos	R Script Prediction	No	0	NA	NA	NA	229.048	8.086	128.977	144.954	187.001	94.9177	NA	3
S,S-diallyl O-ethyl phosphorodithioate	NA	C8H15O2PS2	2	2-2	Ethoprophos	BioTransformer	No	NA	InChIKey=ZBLRFAHDVAWOBH-UHFFFAOYSA-N	InChI=1S/C8H15O2PS2/c1-4-7-12-11(9,10-6-3)13-8-5-2/h4-5H,1-2,6-8H2,3H3	O=P(SCC=C)(OCC)SCC=C	239.032	7.21	195.1	166.073	NA	NA	NA	3
O-Ethyl S-propyl phosphorothioate	31110-62-0	C8H19O3PS2	2	2-2	Ethoprophos	Literature	Yes	0.584215	JHUCCRNKXWBDTO-UHFFFAOYSA-N	InChI=1S/C5H13O3PS/c1-3-5-10-9(6,7)8-4-2/h3-5H2,1-2H3,(H,6,7)	CCCSP(=O)(O)OCC	259.059	7.12	114.962	154.993	183.024	75.0269	64.9794	2
phenanthro[3,4-b]oxiren-4-ol	NA	C14H8O2	2	2-3	9-Phenanthrol	BioTransformer	Yes	NA	UYIKYPNYYXLWOJ-UHFFFAOYSA-N	InChI=1S/C14H8O2/c15-11-7-8-3-1-2-4-9(8)13-10(11)5-6-12-14(13)16-12/h1-7,15H	C1=C2C(=C3C(=C1)C(=CC4=CC=CC=C34)O)O2	209.06	7.88	152.062	181.065	169.065	103.055	NA	2
phenanthro[1,2-b]oxirene-3,5-diol	NA	C14H8O3	2	2-3	9-Phenanthrol	BioTransformer	Yes	NA	KDPRNBRKOWMIQV-UHFFFAOYSA-N	InChI=1S/C14H8O3/c15-7-1-2-8-9-3-4-13-14(17-13)11(9)6-12(16)10(8)5-7/h1-6,15-16H	C1(=CC=C2C(=C1)C(=CC3=C4C(=CC=C23)O4)O)O	225.055	6.82	152.062	181.065	169.065	NA	NA	2
phenanthro[1,2-b]oxirene-3,5-diol	NA	C14H8O3	2	2-3	9-Phenanthrol	BioTransformer	Yes	NA	KDPRNBRKOWMIQV-UHFFFAOYSA-N	InChI=1S/C14H8O3/c15-7-1-2-8-9-3-4-13-14(17-13)11(9)6-12(16)10(8)5-7/h1-6,15-16H	C1(=CC=C2C(=C1)C(=CC3=C4C(=CC=C23)O4)O)O	225.055	7.11	115.055	197.06	141.07	169.065	72.9378	2
phenanthro[1,2-b]oxirene-3,5-diol	NA	C14H8O3	2	2-3	9-Phenanthrol	BioTransformer	Yes	NA	KDPRNBRKOWMIQV-UHFFFAOYSA-N	InChI=1S/C14H8O3/c15-7-1-2-8-9-3-4-13-14(17-13)11(9)6-12(16)10(8)5-7/h1-6,15-16H	C1(=CC=C2C(=C1)C(=CC3=C4C(=CC=C23)O4)O)O	225.055	7.35	152.062	181.065	169.065	NA	NA	2
4-Hydroxyazepan-2-one	109351-16-8	C6H11NO2	2	2-9	Caprolactam	Literature	Yes	NA	XVDBDDBVVSJTIF-UHFFFAOYSA-N	InChI=1S/C6H11NO2/c8-5-2-1-3-7-6(9)4-5/h5,8H,1-4H2,(H,7,9)	C1CC(CC(=O)NC1)O	130.086	0.57	84.0813	56.0503	NA	NA	NA	2
Acenaphthylene oxide	NA	C12H8O	3	3-1	Acenaphthylene	Literature	Yes	NA	DQGJZUXIASUOGY-UHFFFAOYSA-N	InChI=1S/C12H8O/c1-3-7-4-2-6-9-10(7)8(5-1)11-12(9)13-11/h1-6,11-12H	C1=CC2=C3C(=C1)C4C(C3=CC=C2)O4	169.065	6.13	115.055	141.07	NA	NA	NA	2
1-Acenaphthenone	2235-15-6	C12H8O	3	3-3	Acenaphthene	Literature	Yes	NA	JBXIOAKUBCTDES-UHFFFAOYSA-N	InChI=1S/C12H8O/c13-11-7-9-5-1-3-8-4-2-6-10(11)12(8)9/h1-6H,7H2	C1C2=CC=CC3=C2C(=CC=C3)C1=O	169.065	7.25	115.055	141.07	NA	NA	NA	2
1-Acenaphthenone	2235-15-6	C12H8O	3	3-3	Acenaphthene	Literature	Yes	NA	JBXIOAKUBCTDES-UHFFFAOYSA-N	InChI=1S/C12H8O/c13-11-7-9-5-1-3-8-4-2-6-10(11)12(8)9/h1-6H,7H2	C1C2=CC=CC3=C2C(=CC=C3)C1=O	169.065	8.02	115.055	141.07	NA	NA	NA	2
2-Anthrol	613-14-9	C14H10O	3	3-4	Anthracene	BioTransformer	Yes	NA	InChIKey=BQBWUVWMUXGILF-UHFFFAOYSA-N	InChI=1S/C14H10O/c15-14-6-5-12-7-10-3-1-2-4-11(10)8-13(12)9-14/h1-9,15H	C1(=CC=C2C=C3C=CC=CC3=CC2=C1)O	195.08	7.09	167.086	152.062	176.062	NA	NA	2
Acetamide, N-(2-methoxyphenyl)-	93-26-5	C9H11NO2	3	3-6	o-Anisidine	Literature	No	NA	FGOFNVXHDGQVBG-UHFFFAOYSA-N	InChI=1S/C9H11NO2/c1-7(11)10-8-5-3-4-6-9(8)12-2/h3-6H,1-2H3,(H,10,11)	CC(=O)NC1=CC=CC=C1OC	166.086	3.29	120.081	103.055	53.0394	79.0548	93.0704	2
Mono-2-ethyl-5-hydroxyhexyl phthalate	40321-99-1	C16H22O5	4	4-1	Bis(2-ethylhexyl) phthalate	Literature	No	NA	RYPQSGURZSTFSX-UHFFFAOYSA-N	InChI=1S/C16H22O5/c1-3-12(9-8-11(2)17)10-21-16(20)14-7-5-4-6-13(14)15(18)19/h4-7,11-12,17H,3,8-10H2,1-2H3,(H,18,19)	CCC(CCC(C)O)COC(=O)C1=CC=CC=C1C(=O)O	295.154	7.57	149.024	65.0393	55.0551	121.029	111.117	2
5-[[2-(2-Ethylhexoxycarbonyl)benzoyl]oxymethyl]heptanoic acid	NA	C24H36O6	4	4-1	Bis(2-ethylhexyl) phthalate	BioTransformer	Yes	NA	InChI=1S/C24H36O6/c1-4-7-11-18(5-2)16-29-23(27)20-13-8-9-14-21(20)24(28)30-17-19(6-3)12-10-15-22(25)26/h8-9,13-14,18-19H,4-7,10-12,15-17H2,1-3H3,(H,25,26)	InChIKey=VDWASEJGTDNNFO-UHFFFAOYSA-N	C(CCCC(CC)COC(=O)C1=CC=CC=C1C(=O)OCC(CC)CCCC)(=O)O	421.259	5.91	89.0602	69.0341	99.0444	133.086	87.0445	2
Mono(2-ethyl-5-oxyhexyl)phthalate	NA	C24H38O6	4	4-1	Bis(2-ethylhexyl) phthalate	BioTransformer	Yes	NA	InChI=1S/C24H38O6/c1-5-19(13-11-17(3)25)15-29-23(27)21-9-7-8-10-22(21)24(28)30-16-20(6-2)14-12-18(4)26/h7-10,17-20,25-26H,5-6,11-16H2,1-4H3	InChIKey=JDNTVNFMNSDNLV-UHFFFAOYSA-N	CC(CCC(CC)COC(=O)C1=CC=CC=C1C(=O)OCC(CC)CCC(C)O)O	423.274	5.98	85.0112	171.047	291.351	69.0342	89.6635	2
Monobutyl phthalate	131-70-4	C12H14O4	4	4-3	Benzyl butyl phthalate	Literature	No	NA	YZBOVSFWWNVKRJ-UHFFFAOYSA-N	InChI=1S/C12H14O4/c1-2-3-8-16-12(15)10-7-5-4-6-9(10)11(13)14/h4-7H,2-3,8H2,1H3,(H,13,14)	CCCCOC(=O)C1=CC=CC=C1C(=O)O	223.096	7.7	149.023	65.0393	121.029	NA	NA	1
1,2-Benzisothiazol-3(2H)-one_Reduction_Hydrogenation	NA	C7H7NOS	4	4-5	1,2-Benzisothiazol-3(2H)-one	R Script Prediction	No	0.114775	NA	NA	NA	154.032	5.412	137.005	109.102	65.0392	NA	NA	3
1,2-benzisothiazol-3(2H)-one 1-oxide	14599-38-3	C7H5NO2S	4	4-5	1,2-Benzisothiazol-3(2H)-one	BioTransformer	Yes	NA	InChIKey=MWXVFRCOTFIJSP-UHFFFAOYSA-N	InChI=1S/C7H5NO2S/c9-7-5-3-1-2-4-6(5)11(10)8-7/h1-4H,(H,8,9)	C1=CC=C2C(=C1)C(=O)NS2=O	168.011	5.37	150.001	NA	NA	NA	NA	2
2-Nitrobutane	600-24-8	C4H9NO2	4	4-10	2-Butanone oxime	Literature	No	NA	SUGZATOHBPXTDV-UHFFFAOYSA-N	InChI=1S/C4H9NO2/c1-3-4(2)5(6)7/h4H,3H2,1-2H3	CCC(C)[N+](=O)[O-]	104.071	0.66	60.0816	58.0659	NA	NA	NA	3
Formamide, N,N-bis(2-methylpropyl)-1-(ethylsulfinyl)-	51892-59-2	C11H23NO2S	5	5-6	Butylate	Literature	No	NA	OASGLEDGYHQIPH-UHFFFAOYSA-N	InChI=1S/C11H23NO2S/c1-6-15(14)11(13)12(7-9(2)3)8-10(4)5/h9-10H,6-8H2,1-5H3	CCS(=O)C(=O)N(CC(C)C)CC(C)C	234.152	8.07	130.086	57.0707	74.0243	114.092	86.0969	2
Formamide, N,N-bis(2-methylpropyl)-1-(ethylsulfinyl)-	51892-59-2	C11H23NO2S	5	5-6	Butylate	Literature	No	0	OASGLEDGYHQIPH-UHFFFAOYSA-N	InChI=1S/C11H23NO2S/c1-6-15(14)11(13)12(7-9(2)3)8-10(4)5/h9-10H,6-8H2,1-5H3	CCS(=O)C(=O)N(CC(C)C)CC(C)C	234.152	8.15	57.0707	117.074	188.147	89.0061	NA	2
4-Hydroxychlorpropham	28705-96-6	C10H12ClNO3	5	5-9	Chlorpropham	Literature	No	NA	LODWUFQKCTUNBU-UHFFFAOYSA-N	InChI=1S/C10H12ClNO3/c1-6(2)15-10(14)12-7-3-4-9(13)8(11)5-7/h3-6,13H,1-2H3,(H,12,14)	CC(C)OC(=O)NC1=CC(=C(C=C1)O)Cl	230.058	7.39	55.055	69.0706	177.164	195.174	83.0861	3
4-Hydroxychlorpropham	28705-96-6	C10H12ClNO3	5	5-9	Chlorpropham	Literature	No	NA	LODWUFQKCTUNBU-UHFFFAOYSA-N	InChI=1S/C10H12ClNO3/c1-6(2)15-10(14)12-7-3-4-9(13)8(11)5-7/h3-6,13H,1-2H3,(H,12,14)	CC(C)OC(=O)NC1=CC(=C(C=C1)O)Cl	230.058	7.47	142.005	188.011	109.053	80.0501	170	2
2-Anilino-6-cyclopropylpyrimidine-4-carbaldehyde	121553-35-3	C14H13N3O	6	6-2	Cyprodinil	BioTransformer	Yes	NA	InChIKey=MXPSCGSBENHTFF-UHFFFAOYSA-N	InChI=1S/C14H13N3O/c18-9-12-8-13(10-6-7-10)17-14(16-12)15-11-4-2-1-3-5-11/h1-5,8-10H,6-7H2,(H,15,16,17)	C(C1=CC(C2CC2)=NC(NC3=CC=CC=C3)=N1)=O	240.113	6	118.053	212.118	65.0393	79.0548	133.076	2
Phenol, 4-((4-cyclopropyl-6-methyl-2-pyrimidinyl)amino)-	195157-66-5	C14H15N3O	6	6-2	Cyprodinil	Literature	Yes	0.0619478	LBDZGKRFRHHISM-UHFFFAOYSA-N	InChI=1S/C14H15N3O/c1-9-8-13(10-2-3-10)17-14(15-9)16-11-4-6-12(18)7-5-11/h4-8,10,18H,2-3H2,1H3,(H,15,16,17)	CC1=CC(=NC(=N1)NC2=CC=C(C=C2)O)C3CC3	242.129	5.97	93.0578	65.0393	109.053	80.0501	108.081	2
1-(6-(hydroxymethyl)-2-(phenylamino)pyrimidin-4-yl)cyclopropan-1-ol	NA	C14H15N3O2	6	6-2	Cyprodinil	BioTransformer	Yes	NA	InChIKey=RXGWULKEAMDQHL-UHFFFAOYSA-N	InChI=1S/C14H15N3O2/c18-9-11-8-12(14(19)6-7-14)17-13(16-11)15-10-4-2-1-3-5-10/h1-5,8,18-19H,6-7,9H2,(H,15,16,17)	C(C1=CC(C2(CC2)O)=NC(NC3=CC=CC=C3)=N1)O	258.124	5.75	240.113	108.044	80.0492	224.082	NA	2
1-Naphthyl carbamate	1133-81-9	C11H9NO2	6	6-7	Carbaryl	BioTransformer	No	NA	InChIKey=RMBCQVQFRYIMFN-UHFFFAOYSA-N	InChI=1S/C11H9NO2/c12-11(13)14-10-7-3-5-8-4-1-2-6-9(8)10/h1-7H,(H2,12,13)	C(=O)(OC1=CC=CC2=CC=CC=C12)N	188.071	4.31	118.065	146.06	115.055	143.073	170.06	2
1-Naphthyl (hydroxymethyl)carbamate	5266-96-6	C12H11NO3	6	6-7	Carbaryl	Literature	Yes	NA	OBFZZQGUNWTREB-UHFFFAOYSA-N	InChI=1S/C12H11NO3/c14-8-13-12(15)16-11-7-3-5-9-4-1-2-6-10(9)11/h1-7,14H,8H2,(H,13,15)	C1=CC=C2C(=C1)C=CC=C2OC(=O)NCO	218.081	5.02	161.06	115.055	133.065	105.07	NA	2
1-Naphthyl (hydroxymethyl)carbamate	5266-96-6	C12H11NO3	6	6-7	Carbaryl	Literature	Yes	NA	OBFZZQGUNWTREB-UHFFFAOYSA-N	InChI=1S/C12H11NO3/c14-8-13-12(15)16-11-7-3-5-9-4-1-2-6-10(9)11/h1-7,14H,8H2,(H,13,15)	C1=CC=C2C(=C1)C=CC=C2OC(=O)NCO	218.081	6.71	161.06	115.055	NA	NA	NA	2
N-Ethylcyclohexylamine	5459-93-8	C8H17N	6	6-9	Cycloate	Literature	No	NA	AGVKXDPPPSLISR-UHFFFAOYSA-N	InChI=1S/C8H17N/c1-2-9-8-6-4-3-5-7-8/h8-9H,2-7H2,1H3	CCNC1CCCCC1	128.143	3.94	55.0551	83.0861	NA	NA	NA	2
Cycloate_Oxidation_Mono-hydroxylation/oxidation	NA	C11H21NO2S	6	6-9	Cycloate	R Script Prediction	NA	0.0648479	NA	NA	NA	232.136	7.268	81.0704	79.0548	63.027	134.063	NA	3
Mono(2E-pentenyl) Phthalate	NA	C13H14O4	7	7-3	Diamyl Phthalate	Literature	No	NA	BLRIXKSUCCUIRO-UHFFFAOYSA-N	InChI=1S/C13H14O4/c1-2-3-6-9-17-13(16)11-8-5-4-7-10(11)12(14)15/h3-8H,2,9H2,1H3,(H,14,15)	CCC=CCOC(=O)C1=CC=CC=C1C(=O)O	235.096	8.75	119.049	65.0394	NA	NA	NA	2
Monopentyl Phthalate	24539-56-8	C13H16O4	7	7-3	Diamyl Phthalate	Literature	No	NA	FPGPRAKRYDSZAW-UHFFFAOYSA-N	InChI=1S/C13H16O4/c1-2-3-6-9-17-13(16)11-8-5-4-7-10(11)12(14)15/h4-5,7-8H,2-3,6,9H2,1H3,(H,14,15)	CCCCCOC(=O)C1=CC=CC=C1C(=O)O	237.112	7.97	149.024	65.0394	121.029	NA	NA	2
Monopentyl Phthalate	24539-56-8	C13H16O4	7	7-3	Diamyl Phthalate	Literature	No	NA	FPGPRAKRYDSZAW-UHFFFAOYSA-N	InChI=1S/C13H16O4/c1-2-3-6-9-17-13(16)11-8-5-4-7-10(11)12(14)15/h4-5,7-8H,2-3,6,9H2,1H3,(H,14,15)	CCCCCOC(=O)C1=CC=CC=C1C(=O)O	237.112	8.39	119.049	91.0547	65.0394	NA	NA	2
2-(4-Oxopentoxycarbonyl)benzoic acid	NA	C13H14O5	7	7-3	Diamyl Phthalate	Literature	No	NA	PONNZCAISKYXCO-UHFFFAOYSA-N	InChI=1S/C13H14O5/c1-9(14)5-4-8-18-13(17)11-7-3-2-6-10(11)12(15)16/h2-3,6-7H,4-5,8H2,1H3,(H,15,16)	CC(=O)CCCOC(=O)C1=CC=CC=C1C(=O)O	251.091	3.38	136.062	119.035	94.0405	67.0185	NA	2
Benzidine	92-87-5	C12H12N2	7	7-4	1,2-Diphenylhydrazine	Literature	No	NA	HFACYLZERDEVSX-UHFFFAOYSA-N	InChI=1S/C12H12N2/c13-11-5-1-9(2-6-11)10-3-7-12(14)8-4-10/h1-8H,13-14H2	C1=CC(=CC=C1C2=CC=C(C=C2)N)N	185.107	8.2	168.081	93.0578	66.0472	166.065	108.069	2
1,3-Diphenylguanidine - Deamination+Dehydroxylation/decarboxylation	NA	C13H10N2	7	7-5	1,3-Diphenylguanidine	R Script Prediction	NA	0.271561	NA	NA	NA	195.091	5.47	92.0499	65.0393	53.0393	95.0495	NA	3
1,3-Diphenylguanidine - Deamination+Hydrogenation	NA	C13H12N2O	7	7-5	1,3-Diphenylguanidine	R Script Prediction	NA	0.458769	NA	NA	NA	213.102	7.797	94.0655	53.0393	105.045	77.0391	NA	3
N-(4-Hydroxyphenyl)-Na(2)-phenylguanidine	148406-23-9	C13H13N3O	7	7-5	1,3-Diphenylguanidine	Literature	Yes	NA	AGXVESIFAOALML-UHFFFAOYSA-N	InChI=1S/C13H13N3O/c14-13(15-10-4-2-1-3-5-10)16-11-6-8-12(17)9-7-11/h1-9,17H,(H3,14,15,16)	C1=CC=C(C=C1)NC(=NC2=CC=C(C=C2)O)N	228.113	5.15	80.0501	119.061	65.0394	110.06	53.0394	2
DEET_Oxidation_N/O-Dealkylation/demethylation	NA	C11H15NO	7	7-7	DEET	R Script Prediction	NA	0.065657	NA	NA	NA	178.123	7.257	105.034	53.0394	95.0497	NA	NA	3
DEET_Reduction_Methylation	NA	C13H19NO	7	7-7	DEET	R Script Prediction	NA	0.0102173	NA	NA	NA	206.154	7.911	105.07	133.065	74.0971	72.0451	NA	3
N,N-diethyl-3-(hydroxymethyl)benzamide	72236-22-7	C12H17NO2	7	7-7	DEET	Literature	NA	0	FRZJZRVZZNTMAW-UHFFFAOYSA-N	InChI=1S/C12H17NO2/c1-3-13(4-2)12(15)11-7-5-6-10(8-11)9-14/h5-8,14H,3-4,9H2,1-2H3	CCN(CC)C(=O)C1=CC=CC(=C1)CO	208.133	6.175	89.039	135.044	NA	NA	NA	2
6-Butoxy-6-oxohexanoic acid	7529-33-1	C10H18O4	7	7-9	Dibutyl adipate	Literature	No	NA	UDHHXYYEUWKHMF-UHFFFAOYSA-N	InChI=1S/C10H18O4/c1-2-3-8-14-10(13)7-5-4-6-9(11)12/h2-8H2,1H3,(H,11,12)	CCCCOC(=O)CCCCC(=O)O	203.128	7.51	55.055	101.06	129.055	111.044	NA	2
Monoisobutyl phthalate	30833-53-5	C12H14O4	7	7-10	Diisobutyl phthalate	Literature	No	NA	RZJSUWQGFCHNFS-UHFFFAOYSA-N	InChI=1S/C12H14O4/c1-8(2)7-16-12(15)10-6-4-3-5-9(10)11(13)14/h3-6,8H,7H2,1-2H3,(H,13,14)	CC(C)COC(=O)C1=CC=CC=C1C(=O)O	223.096	7.65	149.023	65.0393	121.029	57.0707	NA	2
Sebacic Acid	111-20-6	C10H18O4	8	8-3	Dibutyl Sebacate	Literature	No	NA	CXMXRPHRNRROMY-UHFFFAOYSA-N	InChI=1S/C10H18O4/c11-9(12)7-5-3-1-2-4-6-8-10(13)14/h1-8H2,(H,11,12)(H,13,14)	C(CCCCC(=O)O)CCCC(=O)O	203.128	6.69	55.055	69.0706	139.112	NA	NA	2
Diphenylamine - Mono-hydroxylation/oxidation+Dehydrogenation	NA	C12H9NO	8	8-4	Diphenylamine	R Script Prediction	NA	0	NA	NA	NA	184.076	7.689	128.062	53.0393	154.065	NA	NA	3
4-Hydroxydiphenylamine	122-37-2	C12H11NO	8	8-4	Diphenylamine	Literature	No	0.0792856	JTTMYKSFKOOQLP-UHFFFAOYSA-N	InChI=1S/C12H11NO/c14-12-8-6-11(7-9-12)13-10-4-2-1-3-5-10/h1-9,13-14H	C1=CC=C(C=C1)NC2=CC=C(C=C2)O	186.091	7.62	109.053	80.0501	93.0578	65.0393	NA	2
Phenol, 4,4'-iminobis-	1752-24-5	C12H11NO2	8	8-4	Diphenylamine	Literature	No	NA	YRUPBAWWCPVHFT-UHFFFAOYSA-N	InChI=1S/C12H11NO2/c14-11-5-1-9(2-6-11)13-10-3-7-12(15)8-4-10/h1-8,13-15H	C1=CC(=CC=C1NC2=CC=C(C=C2)O)O	202.086	5.79	109.053	80.0501	NA	NA	NA	2
1,2-Diacetylbenzene_Reduction_Dehydroxylation/decarboxylation	NA	C10H10O	8	8-10	1,2-Diacetylbenzene	R Script Prediction	NA	0.0741121	NA	NA	NA	147.08	7.608	129.07	NA	NA	NA	NA	3
Mono-n-octyl phthalate	5393-19-1	C16H22O4	9	9-2	Di-n-octyl phthalate	Literature	No	NA	PKIYFBICNICNGJ-UHFFFAOYSA-N	InChI=1S/C16H22O4/c1-2-3-4-5-6-9-12-20-16(19)14-11-8-7-10-13(14)15(17)18/h7-8,10-11H,2-6,9,12H2,1H3,(H,17,18)	CCCCCCCCOC(=O)C1=CC=CC=C1C(=O)O	279.159	8.59	149.024	65.0393	121.029	NA	NA	2
Mono-n-octyl phthalate	5393-19-1	C16H22O4	9	9-2	Di-n-octyl phthalate	Literature	No	NA	PKIYFBICNICNGJ-UHFFFAOYSA-N	InChI=1S/C16H22O4/c1-2-3-4-5-6-9-12-20-16(19)14-11-8-7-10-13(14)15(17)18/h7-8,10-11H,2-6,9,12H2,1H3,(H,17,18)	CCCCCCCCOC(=O)C1=CC=CC=C1C(=O)O	279.159	8.92	149.024	65.0393	121.029	57.0707	NA	2
2-(5-Carboxypentoxycarbonyl)benzoic acid	NA	C14H16O6	9	9-2	Di-n-octyl phthalate	Literature	No	NA	QRHRDZGROXTDDX-UHFFFAOYSA-N	InChI=1S/C14H16O6/c15-12(16)8-2-1-5-9-20-14(19)11-7-4-3-6-10(11)13(17)18/h3-4,6-7H,1-2,5,8-9H2,(H,15,16)(H,17,18)	C1=CC=C(C(=C1)C(=O)O)C(=O)OCCCCCC(=O)O	281.102	7.96	119.049	65.0393	67.0551	97.0291	109.065	2
Mono-8-hydroxyoctyl Phthalate	NA	C16H22O5	9	9-2	Di-n-octyl phthalate	Literature	No	NA	CKASXCCQWJHYCJ-UHFFFAOYSA-N	InChI=1S/C16H22O5/c17-11-7-3-1-2-4-8-12-21-16(20)14-10-6-5-9-13(14)15(18)19/h5-6,9-10,17H,1-4,7-8,11-12H2,(H,18,19)	C1=CC=C(C(=C1)C(=O)O)C(=O)OCCCCCCCCO	295.154	7.5	149.024	69.0706	136.062	121.029	NA	2
N-(Methoxyacetyl)glycine	97871-77-7	C5H9NO4	9	9-5	Diethylene glycol dimethyl ether	Literature	No	NA	RSHOGRPEOYNOBS-UHFFFAOYSA-N	InChI=1S/C5H9NO4/c1-10-3-4(7)6-2-5(8)9/h2-3H2,1H3,(H,6,7)(H,8,9)	COCC(=O)NCC(=O)O	148.06	0.68	84.045	56.0503	102.055	130.05	NA	2
Monomethyldiuron	3567-62-2	C8H8Cl2N2O	9	9-6	Diuron	Literature	No	NA	IDQHRQQSSQDLTR-UHFFFAOYSA-N	InChI=1S/C8H8Cl2N2O/c1-11-8(13)12-5-2-3-6(9)7(10)4-5/h2-4H,1H3,(H2,11,12,13)	CNC(=O)NC1=CC(=C(C=C1)Cl)Cl	219.009	7.49	127.019	161.987	58.0295	92.0499	NA	2
Phenylphosphate	701-64-4	C6H7O4P	9	9-8	2-Ethylhexyl diphenyl phosphate	Literature	No	NA	CMPQUABWPXYYSH-UHFFFAOYSA-N	InChI=1S/C6H7O4P/c7-11(8,9)10-6-4-2-1-3-5-6/h1-5H,(H2,7,8,9)	C1=CC=C(C=C1)OP(=O)(O)O	175.016	10.44	53.0394	95.0496	77.0391	81.034	NA	2
2-ethylhex-5-en-1-yl diphenyl phosphate	NA	C20H25O4P	9	9-8	2-Ethylhexyl diphenyl phosphate	BioTransformer	Yes	NA	InChIKey=AQVVHCWKPINECW-UHFFFAOYSA-N	InChI=1S/C20H25O4P/c1-3-5-12-18(4-2)17-22-25(21,23-19-13-8-6-9-14-19)24-20-15-10-7-11-16-20/h3,6-11,13-16,18H,1,4-5,12,17H2,2H3	O=P(OC=1C=CC=CC1)(OC=2C=CC=CC2)OCC(CC)CCC=C	361.156	9.03	251.047	53.0394	95.0496	152.062	77.0391	2
2-Ethyl-6-oxohexyl diphenyl phosphate	NA	C20H25O5P	9	9-8	2-Ethylhexyl diphenyl phosphate	BioTransformer	Yes	NA	InChIKey=XMNQFCGKSCICKI-UHFFFAOYSA-N	InChI=1S/C20H25O5P/c1-2-18(11-9-10-16-21)17-23-26(22,24-19-12-5-3-6-13-19)25-20-14-7-4-8-15-20/h3-8,12-16,18H,2,9-11,17H2,1H3	C(CCC(COP(=O)(OC1=CC=CC=C1)OC2=CC=CC=C2)CC)C=O	377.151	8.59	127.112	57.0343	NA	NA	NA	2
5-HO-Ehdpp	2173149-33-0	C20H27O5P	9	9-8	2-Ethylhexyl diphenyl phosphate	Literature	Yes	NA	PZMFWNXABLTZRN-UHFFFAOYSA-N	InChI=1S/C20H27O5P/c1-3-18(15-14-17(2)21)16-23-26(22,24-19-10-6-4-7-11-19)25-20-12-8-5-9-13-20/h4-13,17-18,21H,3,14-16H2,1-2H3	CCC(CCC(C)O)COP(=O)(OC1=CC=CC=C1)OC2=CC=CC=C2	379.167	8.38	251.047	53.0394	95.0496	152.062	233.036	2
5-HO-Ehdpp	2173149-33-0	C20H27O5P	9	9-8	2-Ethylhexyl diphenyl phosphate	Literature	Yes	NA	PZMFWNXABLTZRN-UHFFFAOYSA-N	InChI=1S/C20H27O5P/c1-3-18(15-14-17(2)21)16-23-26(22,24-19-10-6-4-7-11-19)25-20-12-8-5-9-13-20/h4-13,17-18,21H,3,14-16H2,1-2H3	CCC(CCC(C)O)COP(=O)(OC1=CC=CC=C1)OC2=CC=CC=C2	379.167	8.48	251.047	53.0394	95.0496	152.062	233.036	2
Phthalimide	85-41-6	C8H5NO2	10	10-5	Folpet	Literature	No	NA	XKJCHHZQLQNZHY-UHFFFAOYSA-N	InChI=1S/C8H5NO2/c10-7-5-3-1-2-4-6(5)8(11)9-7/h1-4H,(H,9,10,11)	C1=CC=C2C(=C1)C(=O)NC2=O	148.039	3.57	130.029	NA	NA	NA	NA	2
Phthalimide	85-41-6	C8H5NO2	10	10-5	Folpet	Literature	No	NA	XKJCHHZQLQNZHY-UHFFFAOYSA-N	InChI=1S/C8H5NO2/c10-7-5-3-1-2-4-6(5)8(11)9-7/h1-4H,(H,9,10,11)	C1=CC=C2C(=C1)C(=O)NC2=O	148.039	4.86	130.029	65.0393	NA	NA	NA	2
Flumioxazin_Reduction_Hydrogenation	NA	C19H17FN2O4	10	10-6	Flumioxazin	R Script Prediction	NA	0.245866	NA	NA	NA	357.124	7.347	81.0704	219.056	109.045	164.05	55.055	3
4-Hept-6-enylphenol	NA	C13H18O	11	11-10	4-Heptylphenol	BioTransformer	No	NA	InChIKey=AAQPVODVFQJRFX-UHFFFAOYSA-N	InChI=1S/C13H18O/c1-2-3-4-5-6-7-12-8-10-13(14)11-9-12/h2,8-11,14H,1,3-7H2	C=CCCCCCC1=CC=C(C=C1)O	191.143	7.94	107.049	53.0394	NA	NA	NA	2
4-Hept-6-enylphenol	NA	C13H18O	11	11-10	4-Heptylphenol	BioTransformer	No	NA	InChIKey=AAQPVODVFQJRFX-UHFFFAOYSA-N	InChI=1S/C13H18O/c1-2-3-4-5-6-7-12-8-10-13(14)11-9-12/h2,8-11,14H,1,3-7H2	C=CCCCCCC1=CC=C(C=C1)O	191.143	8.23	107.049	NA	NA	NA	NA	2
N-(3,4-dichloro-2-hydroxyphenyl)acetamide	NA	C8H7Cl2NO2	12	12-4	Linuron	Literature	No	NA	BKBOQJHHVJOIPE-UHFFFAOYSA-N	InChI=1S/C8H7Cl2NO2/c1-4(12)11-6-3-2-5(9)7(10)8(6)13/h2-3,13H,1H3,(H,11,12)	CC(=O)NC1=C(C(=C(C=C1)Cl)Cl)O	220.988	7.04	159.972	132.961	125.003	168.008	105.045	2
2-Hydroxy-desmethyldiuron	NA	C8H8Cl2N2O2	12	12-4	Linuron	Literature	No	0.765849	NLSKHNVDTGTLHE-UHFFFAOYSA-N	InChI=1S/C8H8Cl2N2O2/c1-11-8(14)12-6-2-4(9)5(10)3-7(6)13/h2-3,13H,1H3,(H2,11,12,14)	CNC(=O)NC1=CC(=C(C=C1O)Cl)Cl	235.004	7.68	160.979	132.961	125.003	168.009	99.0001	2
Caprolactam	105-60-2	C6H11NO	12	12-10	Molinate	Literature	No	NA	JBKVHLHDHHXQEQ-UHFFFAOYSA-N	InChI=1S/C6H11NO/c8-6-4-2-1-3-5-7-6/h1-5H2,(H,7,8)	C1CCC(=O)NCC1	114.091	4.52	79.0548	69.0705	96.0812	55.055	NA	1
Molinate sulfoxide	52236-29-0	C9H17NO2S	12	12-10	Molinate	Literature	Yes	NA	AQZLABPGWGSAER-UHFFFAOYSA-N	InChI=1S/C9H17NO2S/c1-2-13(12)9(11)10-7-5-3-4-6-8-10/h2-8H2,1H3	CCS(=O)C(=O)N1CCCCCC1	204.105	5.81	55.055	126.091	83.0859	98.0967	144.102	2
Molinate sulfoxide	52236-29-0	C9H17NO2S	12	12-10	Molinate	Literature	Yes	NA	AQZLABPGWGSAER-UHFFFAOYSA-N	InChI=1S/C9H17NO2S/c1-2-13(12)9(11)10-7-5-3-4-6-8-10/h2-8H2,1H3	CCS(=O)C(=O)N1CCCCCC1	204.105	5.85	58.9957	100.112	187.079	86.9901	NA	2
Molinate sulfoxide	52236-29-0	C9H17NO2S	12	12-10	Molinate	Literature	Yes	0.0736912	AQZLABPGWGSAER-UHFFFAOYSA-N	InChI=1S/C9H17NO2S/c1-2-13(12)9(11)10-7-5-3-4-6-8-10/h2-8H2,1H3	CCS(=O)C(=O)N1CCCCCC1	204.105	6.42	142.086	98.0968	88.0398	81.0705	79.0548	2
Molinate sulfoxide	52236-29-0	C9H17NO2S	12	12-10	Molinate	Literature	Yes	NA	AQZLABPGWGSAER-UHFFFAOYSA-N	InChI=1S/C9H17NO2S/c1-2-13(12)9(11)10-7-5-3-4-6-8-10/h2-8H2,1H3	CCS(=O)C(=O)N1CCCCCC1	204.105	6.85	142.086	98.0968	88.0398	158.1	82.0292	2
Molinate sulfoxide	52236-29-0	C9H17NO2S	12	12-10	Molinate	Literature	Yes	NA	AQZLABPGWGSAER-UHFFFAOYSA-N	InChI=1S/C9H17NO2S/c1-2-13(12)9(11)10-7-5-3-4-6-8-10/h2-8H2,1H3	CCS(=O)C(=O)N1CCCCCC1	204.105	6.92	126.091	55.055	83.086	98.0967	NA	2
4,4_-Methylene-bis(2-methylaniline)_Oxidation_Dehydrogenation	NA	C15H16N2	13	13-5	4,4′-Methylene-bis(2-methylaniline)	R Script Prediction	NA	0	NA	NA	NA	225.139	4.56	195.092	209.107	NA	NA	NA	3
4,4_-Methylene-bis(2-methylaniline)_Oxidation_Dehydrogenation	NA	C15H16N2	13	13-5	4,4′-Methylene-bis(2-methylaniline)	R Script Prediction	NA	0	NA	NA	NA	225.139	4.78	195.092	209.107	NA	NA	NA	3
4,4_-Methylene-bis(2-methylaniline)_Reduction_Methylation	NA	C16H20N2	13	13-5	4,4′-Methylene-bis(2-methylaniline)	R Script Prediction	NA	0.12322	NA	NA	NA	241.17	5.011	211.123	226.146	195.091	180.081	120.081	3
2-Mercaptobenzo[d]thiazol-6-ol	74537-63-6	C7H5NOS2	13	13-7	2-Mercaptobenzothiazole	Literature	No	NA	SZNXHOMOAFJDRV-UHFFFAOYSA-N	InChI=1S/C7H5NOS2/c9-4-1-2-5-6(3-4)11-7(10)8-5/h1-3,9H,(H,8,10)	C1=CC2=C(C=C1O)SC(=S)N2	183.988	7.22	165.978	108.003	122.006	138.967	78.0344	2
4-(non-1-en-1-yl)phenol	NA	C15H22O	13	13-10	4-Nonylphenol	Literature	Yes	NA	NZENFNRIOBHNDM-UHFFFAOYSA-N	InChI=1S/C15H22O/c1-2-3-4-5-6-7-8-9-14-10-12-15(16)13-11-14/h8-13,16H,2-7H2,1H3	O(C1=CC=C(C=CCCCCCCC)C=C1)[H]	219.174	8.1	107.049	53.0394	79.0548	NA	NA	2
1-(4-Hydroxyphenyl)-1-nonanone	14392-69-9	C15H22O2	13	13-10	4-Nonylphenol	BioTransformer	Yes	NA	InChI=1S/C15H22O2/c1-2-3-4-5-6-7-8-15(17)13-9-11-14(16)12-10-13/h9-12,16H,2-8H2,1H3	InChIKey=JZBXYOOARNRUME-UHFFFAOYSA-N	CCCCCCCCC(C1=CC=C(O)C=C1)=O	235.169	8.77	119.049	65.0393	57.0706	179.107	NA	3
Benzidine	92-87-5	C12H12N2	14	14-6	Azobenzene	Literature	No	NA	HFACYLZERDEVSX-UHFFFAOYSA-N	InChI=1S/C12H12N2/c13-11-5-1-9(2-6-11)10-3-7-12(14)8-4-10/h1-8H,13-14H2	C1=CC(=CC=C1C2=CC=C(C=C2)N)N	185.107	8.23	168.081	93.0577	NA	NA	NA	2
2-(Phenylazo)phenol	29355-26-8	C12H10N2O	14	14-6	Azobenzene	Literature	No	NA	PEXGTUZWTLMFID-UHFFFAOYSA-N	InChI=1S/C12H10N2O/c15-12-9-5-4-8-11(12)14-13-10-6-2-1-3-7-10/h1-9,15H	C1=CC=C(C=C1)N=NC2=CC=CC=C2O	199.087	7.43	65.0393	53.0394	111.044	95.0496	55.0186	2
2-(Phenylazo)phenol	29355-26-8	C12H10N2O	14	14-6	Azobenzene	Literature	No	NA	PEXGTUZWTLMFID-UHFFFAOYSA-N	InChI=1S/C12H10N2O/c15-12-9-5-4-8-11(12)14-13-10-6-2-1-3-7-10/h1-9,15H	C1=CC=C(C=C1)N=NC2=CC=CC=C2O	199.087	8.18	53.0394	95.0496	65.0393	77.0391	NA	2
5,5'-Dimethoxy-3,3'-di-tert.-butyl-1,1'-biphenyl-2,2'-diol	14078-41-2	C22H30O4	14	14-7	4-Hydroxy-3-tert-butylanisole	Literature	No	NA	CBYWHFTZNVZQHV-UHFFFAOYSA-N	InChI=1S/C22H30O4/c1-21(2,3)17-11-13(25-7)9-15(19(17)23)16-10-14(26-8)12-18(20(16)24)22(4,5)6/h9-12,23-24H,1-8H3	CC(C)(C)C1=CC(=CC(=C1O)C2=C(C(=CC(=C2)OC)C(C)(C)C)O)OC	359.222	6.74	121.065	135.08	115.055	185.096	NA	3
5,5'-Dimethoxy-3,3'-di-tert.-butyl-1,1'-biphenyl-2,2'-diol	14078-41-2	C22H30O4	14	14-7	4-Hydroxy-3-tert-butylanisole	Literature	No	NA	CBYWHFTZNVZQHV-UHFFFAOYSA-N	InChI=1S/C22H30O4/c1-21(2,3)17-11-13(25-7)9-15(19(17)23)16-10-14(26-8)12-18(20(16)24)22(4,5)6/h9-12,23-24H,1-8H3	CC(C)(C)C1=CC(=CC(=C1O)C2=C(C(=CC(=C2)OC)C(C)(C)C)O)OC	359.222	6.83	121.065	135.08	115.054	161.096	185.096	3
Diethylquinoneimine	108451-26-9	C10H13NO	15	15-4	2,6-Diethylaniline	Literature	No	NA	LIRQQKZNKBTPRG-UHFFFAOYSA-N	InChI=1S/C10H13NO/c1-3-7-5-9(12)6-8(4-2)10(7)11/h5-6,11H,3-4H2,1-2H3	CCC1=CC(=O)C=C(C1=N)CC	164.107	3.88	106.066	108.081	121.089	NA	NA	2
3-Amino-7-hydroxy-3,4-dihydrochromen-2-one	NA	C9H9NO3	16	16-1	Resorcinol	Literature	No	NA	GJJDURHXOLYYQB-UHFFFAOYSA-N	InChI=1S/C9H9NO3/c10-7-3-5-1-2-6(11)4-8(5)13-9(7)12/h1-2,4,7,11H,3,10H2	C1C(C(=O)OC2=C1C=CC(=C2)O)N	180.065	5.13	105.034	53.0394	95.0496	NA	NA	2
4-(Ethylamino)phenol	659-34-7	C8H11NO	16	16-2	N-Ethylaniline	Literature	No	NA	UJWHLERCFNIFNJ-UHFFFAOYSA-N	InChI=1S/C8H11NO/c1-2-9-7-3-5-8(10)6-4-7/h3-6,9-10H,2H2,1H3	CCNC1=CC=C(C=C1)O	138.091	2.22	109.052	NA	NA	NA	NA	3
Quinoline-6,8-diol	64165-36-2	C9H7NO2	16	16-6	8-Quinolinol	BioTransformer	No	NA	InChIKey=AMXUNCSKFJYPCR-UHFFFAOYSA-N	InChI=1S/C9H7NO2/c11-7-4-6-2-1-3-10-9(6)8(12)5-7/h1-5,11-12H	OC1=CC(=CC2=CC=CN=C12)O	162.055	3.34	134.06	89.0391	116.05	NA	NA	2
Cyclohexanone Oxime	100-64-1	C6H11NO	16	16-7	Cyclohexylamine	Literature	No	NA	VEZUQRBDRNJBJY-UHFFFAOYSA-N	InChI=1S/C6H11NO/c8-7-6-4-2-1-3-5-6/h8H,1-5H2	C1CCC(=NO)CC1	114.091	4.58	79.0548	69.0706	96.0812	55.055	NA	2
Vanillic Acid	121-34-6	C8H8O4	16	16-8	Vanillin	Literature	No	NA	WKOLLVMJNQIZCI-UHFFFAOYSA-N	InChI=1S/C8H8O4/c1-12-7-4-5(8(10)11)2-3-6(7)9/h2-4,9H,1H3,(H,10,11)	COC1=C(C=CC(=C1)C(=O)O)O	169.049	5.22	65.0393	111.044	125.06	NA	NA	2
5-Hydroxy-1-methylpyrrolidin-2-one	41194-00-7	C5H9NO2	17	17-1	N-Methylpyrrolidone	Literature	Yes	NA	RMBHYULORNYSOB-UHFFFAOYSA-N	InChI=1S/C5H9NO2/c1-6-4(7)2-3-5(6)8/h4,7H,2-3H2,1H3	CN1C(CCC1=O)O	116.071	0.73	70.0658	NA	NA	NA	NA	2
2-hydroxy-N-methylsuccinimide	19948-27-7	C5H7NO3	17	17-1	N-Methylpyrrolidone	Literature	No	NA	NLKACWKSCREJEL-UHFFFAOYSA-N	InChI=1S/C5H7NO3/c1-6-4(8)2-3(7)5(6)9/h3,7H,2H2,1H3	CN1C(=O)CC(C1=O)O	130.05	0.68	84.0449	56.0503	NA	NA	NA	2
2-hydroxy-N-methylsuccinimide	19948-27-7	C5H7NO3	17	17-1	N-Methylpyrrolidone	Literature	No	NA	NLKACWKSCREJEL-UHFFFAOYSA-N	InChI=1S/C5H7NO3/c1-6-4(8)2-3(7)5(6)9/h3,7H,2H2,1H3	CN1C(=O)CC(C1=O)O	130.05	1.17	84.0449	56.0503	NA	NA	NA	2
2-hydroxy-N-methylsuccinimide	19948-27-7	C5H7NO3	17	17-1	N-Methylpyrrolidone	Literature	No	NA	NLKACWKSCREJEL-UHFFFAOYSA-N	InChI=1S/C5H7NO3/c1-6-4(8)2-3(7)5(6)9/h3,7H,2H2,1H3	CN1C(=O)CC(C1=O)O	130.05	1.23	84.0449	56.0503	NA	NA	NA	2
3-Acetamidobenzoic acid	587-48-4	C9H9NO3	17	17-3	3-Nitrotoluene	Literature	No	NA	RGDPZMQZWZMONQ-UHFFFAOYSA-N	InChI=1S/C9H9NO3/c1-6(11)10-8-4-2-3-7(5-8)9(12)13/h2-5H,1H3,(H,10,11)(H,12,13)	CC(=O)NC1=CC=CC(=C1)C(=O)O	180.065	5.13	105.034	53.0394	95.0496	NA	NA	2
Acedoben	556-08-1	C9H9NO3	17	17-4	4-Nitrotoluene	Literature	No	NA	QCXJEYYXVJIFCE-UHFFFAOYSA-N	InChI=1S/C9H9NO3/c1-6(11)10-8-4-2-7(3-5-8)9(12)13/h2-5H,1H3,(H,10,11)(H,12,13)	CC(=O)NC1=CC=C(C=C1)C(=O)O	180.065	5.14	105.034	53.0394	95.0496	NA	NA	2
4-Octanoylphenol	2589-73-3	C14H20O2	17	17-5	4-Octylphenol	BioTransformer	Yes	NA	InChI=1S/C14H20O2/c1-2-3-4-5-6-7-14(16)12-8-10-13(15)11-9-12/h8-11,15H,2-7H2,1H3	InChIKey=GPDYSJOGSNWMDZ-UHFFFAOYSA-N	CCCCCCCC(C1=CC=C(O)C=C1)=O	221.154	8.93	57.0707	165.091	79.0546	119.085	NA	2
2-Octyl-1H-1lambda~4~,2-thiazole-1,3(2H)-dione	61323-62-4	C11H19NO2S	17	17-6	2-n-Octyl-4-isothiazolin-3-one	BioTransformer	Yes	NA	InChIKey=IVBRXZKAFFZJPB-UHFFFAOYSA-N	InChI=1S/C11H19NO2S/c1-2-3-4-5-6-7-9-12-11(13)8-10-15(12)14/h8,10H,2-7,9H2,1H3	CCCCCCCCN1C(=O)C=CS1=O	230.121	3.07	229.118	212.091	108.045	80.05	53.0394	2
2-Octyl-1H-1lambda~4~,2-thiazole-1,3(2H)-dione	61323-62-4	C11H19NO2S	17	17-6	2-n-Octyl-4-isothiazolin-3-one	BioTransformer	Yes	NA	InChIKey=IVBRXZKAFFZJPB-UHFFFAOYSA-N	InChI=1S/C11H19NO2S/c1-2-3-4-5-6-7-9-12-11(13)8-10-15(12)14/h8,10H,2-7,9H2,1H3	CCCCCCCCN1C(=O)C=CS1=O	230.121	6.43	142.123	55.055	61.0114	79.0549	NA	2
2-Octyl-1H-1lambda~4~,2-thiazole-1,3(2H)-dione	61323-62-4	C11H19NO2S	17	17-6	2-n-Octyl-4-isothiazolin-3-one	BioTransformer	Yes	NA	InChIKey=IVBRXZKAFFZJPB-UHFFFAOYSA-N	InChI=1S/C11H19NO2S/c1-2-3-4-5-6-7-9-12-11(13)8-10-15(12)14/h8,10H,2-7,9H2,1H3	CCCCCCCCN1C(=O)C=CS1=O	230.121	6.7	144.138	86.9905	58.9958	NA	NA	2
2-n-Octyl-4-isothiazolin-3-one -Hydrogenation+Epoxide-hydration	NA	C11H23NO2S	17	17-6	2-n-Octyl-4-isothiazolin-3-one	R Script Prediction	NA	0	NA	NA	NA	234.152	6.486	61.0114	69.0705	128.143	216.141	55.055	3
2-n-Octyl-4-isothiazolin-3-one -Mono-hydroxylation/oxidation+Epoxide-hydration	NA	C11H21NO3S	17	17-6	2-n-Octyl-4-isothiazolin-3-one	R Script Prediction	NA	0	NA	NA	NA	248.131	6.409	142.123	230.121	61.0114	NA	NA	3
Gallic Acid	149-91-7	C7H6O5	18	18-3	Gallic acid n-propyl ester	Literature	No	NA	LNTHITQWFMADLM-UHFFFAOYSA-N	InChI=1S/C7H6O5/c8-4-1-3(7(11)12)2-5(9)6(4)10/h1-2,8-10H,(H,11,12)	C1=C(C=C(C(=C1O)O)O)C(=O)O	171.029	6.42	81.0341	107.013	153.018	127.039	125.023	2
2-(3,5-Dichlorophenylcarbamoyl)-1,2-dimethylcyclopropane-1-carboxylic acid	71937-45-6	C13H13Cl2NO3	18	18-4	Procymidone	Literature	No	NA	KIHJEJVWUXTXPZ-UHFFFAOYSA-N	InChI=1S/C13H13Cl2NO3/c1-12(6-13(12,2)11(18)19)10(17)16-9-4-7(14)3-8(15)5-9/h3-5H,6H2,1-2H3,(H,16,17)(H,18,19)	CC1(CC1(C)C(=O)O)C(=O)NC2=CC(=CC(=C2)Cl)Cl	302.034	5.16	85.0112	146.027	88.022	118.032	148.023	2
4-(But-2-en-2-yl)phenol	17255-98-0	C10H12O	18	18-7	4-sec-Butylphenol	Literature	Yes	NA	PFELYLAPXZVPIE-UHFFFAOYSA-N	InChI=1S/C10H12O/c1-3-8(2)9-4-6-10(11)7-5-9/h3-7,11H,1-2H3	CC=C(C)C1=CC=C(C=C1)O	149.096	6.25	107.049	53.0394	NA	NA	NA	2
4-(But-2-en-2-yl)phenol	17255-98-0	C10H12O	18	18-7	4-sec-Butylphenol	Literature	Yes	NA	PFELYLAPXZVPIE-UHFFFAOYSA-N	InChI=1S/C10H12O/c1-3-8(2)9-4-6-10(11)7-5-9/h3-7,11H,1-2H3	CC=C(C)C1=CC=C(C=C1)O	149.096	7.3	107.049	53.0394	79.0548	NA	NA	2
1-Amino-2-naphthol-6-sulfonic acid	5639-34-9	C10H9NO4S	18	18-8	Sunset Yellow FCF	Literature	No	NA	VLDABBRVDVXQPV-UHFFFAOYSA-N	InChI=1S/C10H9NO4S/c11-10-8-3-2-7(16(13,14)15)5-6(8)1-4-9(10)12/h1-5,12H,11H2,(H,13,14,15)	C1=CC2=C(C=CC(=C2N)O)C=C1S(=O)(=O)O	240.032	1.07	159.068	130.065	103.055	195.011	53.0394	2
1-Amino-2-naphthol-6-sulfonic acid	5639-34-9	C10H9NO4S	18	18-8	Sunset Yellow FCF	Literature	No	NA	VLDABBRVDVXQPV-UHFFFAOYSA-N	InChI=1S/C10H9NO4S/c11-10-8-3-2-7(16(13,14)15)5-6(8)1-4-9(10)12/h1-5,12H,11H2,(H,13,14,15)	C1=CC2=C(C=CC(=C2N)O)C=C1S(=O)(=O)O	240.032	3.63	130.065	159.068	103.055	195.011	53.0394	2
Butyl dihydrogen phosphate	1623-15-0	C4H11O4P	19	19-3	Tributyl phosphate	Literature	No	NA	BNMJSBUIDQYHIN-UHFFFAOYSA-N	InChI=1S/C4H11O4P/c1-2-3-4-8-9(5,6)7/h2-4H2,1H3,(H2,5,6,7)	CCCCOP(=O)(O)O	155.047	7.7	98.9845	NA	NA	NA	NA	2
Butyl dihydrogen phosphate	1623-15-0	C4H11O4P	19	19-3	Tributyl phosphate	Literature	No	NA	BNMJSBUIDQYHIN-UHFFFAOYSA-N	InChI=1S/C4H11O4P/c1-2-3-4-8-9(5,6)7/h2-4H2,1H3,(H2,5,6,7)	CCCCOP(=O)(O)O	155.047	7.85	98.9845	NA	NA	NA	NA	2
Dibutyl phosphate	107-66-4	C8H19O4P	19	19-3	Tributyl phosphate	Literature	No	NA	InChIKey=JYFHYPJRHGVZDY-UHFFFAOYSA-N	InChI=1S/C8H19O4P/c1-3-5-7-11-13(9,10)12-8-6-4-2/h3-8H2,1-2H3,(H,9,10)	P(=O)(OCCCC)(OCCCC)O	211.109	7.73	98.9845	116.995	NA	NA	NA	2
Dibutyl phosphate	107-66-4	C8H19O4P	19	19-3	Tributyl phosphate	Literature	No	NA	InChIKey=JYFHYPJRHGVZDY-UHFFFAOYSA-N	InChI=1S/C8H19O4P/c1-3-5-7-11-13(9,10)12-8-6-4-2/h3-8H2,1-2H3,(H,9,10)	P(=O)(OCCCC)(OCCCC)O	211.109	8.53	98.9845	116.995	NA	NA	NA	2
Dibutyl phosphate	107-66-4	C8H19O4P	19	19-3	Tributyl phosphate	Literature	No	NA	InChIKey=JYFHYPJRHGVZDY-UHFFFAOYSA-N	InChI=1S/C8H19O4P/c1-3-5-7-11-13(9,10)12-8-6-4-2/h3-8H2,1-2H3,(H,9,10)	P(=O)(OCCCC)(OCCCC)O	211.109	8.7	98.9845	116.995	NA	NA	NA	2
but-3-en-1-yl dibutyl phosphate	NA	C12H25O4P	19	19-3	Tributyl phosphate	BioTransformer	No	NA	InChIKey=OVGDQYAETPWRPD-UHFFFAOYSA-N	InChI=1S/C12H25O4P/c1-4-7-10-14-17(13,15-11-8-5-2)16-12-9-6-3/h4H,1,5-12H2,2-3H3	C=CCCOP(=O)(OCCCC)OCCCC	265.156	8.52	98.9845	55.055	153.031	116.995	209.094	2
Dibutyl 3-hydroxybutyl phosphate	89197-69-3	C12H27O5P	19	19-3	Tributyl phosphate	Literature	Yes	1	LJBNHONKIDIOPD-UHFFFAOYSA-N	InChI=1S/C12H27O5P/c1-4-6-9-15-18(14,16-10-7-5-2)17-11-8-12(3)13/h12-13H,4-11H2,1-3H3	CCCCOP(=O)(OCCCC)OCCC(C)O	283.167	7.82	98.9845	155.046	55.0549	153.031	211.109	2
Dibutyl 3-hydroxybutyl phosphate	89197-69-3	C12H27O5P	19	19-3	Tributyl phosphate	Literature	Yes	NA	LJBNHONKIDIOPD-UHFFFAOYSA-N	InChI=1S/C12H27O5P/c1-4-6-9-15-18(14,16-10-7-5-2)17-11-8-12(3)13/h12-13H,4-11H2,1-3H3	CCCCOP(=O)(OCCCC)OCCC(C)O	283.167	7.99	98.9845	155.047	55.055	171.041	73.0655	2
Butyl bis(3-hydroxybutyl) phosphate	89197-71-7	C12H27O6P	19	19-3	Tributyl phosphate	Literature	No	NA	JHESNFKBLVTNHI-UHFFFAOYSA-N	InChI=1S/C12H27O6P/c1-4-5-8-16-19(15,17-9-6-11(2)13)18-10-7-12(3)14/h11-14H,4-10H2,1-3H3	CCCCOP(=O)(OCCC(C)O)OCCC(C)O	299.162	6.43	98.9846	55.055	171.041	NA	NA	2
Butyl bis(3-hydroxybutyl) phosphate	89197-71-7	C12H27O6P	19	19-3	Tributyl phosphate	Literature	No	NA	JHESNFKBLVTNHI-UHFFFAOYSA-N	InChI=1S/C12H27O6P/c1-4-5-8-16-19(15,17-9-6-11(2)13)18-10-7-12(3)14/h11-14H,4-10H2,1-3H3	CCCCOP(=O)(OCCC(C)O)OCCC(C)O	299.162	6.56	98.9846	55.055	171.041	227.104	153.031	2
Butyl bis(3-hydroxybutyl) phosphate	89197-71-7	C12H27O6P	19	19-3	Tributyl phosphate	Literature	No	NA	JHESNFKBLVTNHI-UHFFFAOYSA-N	InChI=1S/C12H27O6P/c1-4-5-8-16-19(15,17-9-6-11(2)13)18-10-7-12(3)14/h11-14H,4-10H2,1-3H3	CCCCOP(=O)(OCCC(C)O)OCCC(C)O	299.162	6.77	98.9846	55.055	227.104	171.042	153.031	2
Butyl bis(3-hydroxybutyl) phosphate	89197-71-7	C12H27O6P	19	19-3	Tributyl phosphate	Literature	No	1	JHESNFKBLVTNHI-UHFFFAOYSA-N	InChI=1S/C12H27O6P/c1-4-5-8-16-19(15,17-9-6-11(2)13)18-10-7-12(3)14/h11-14H,4-10H2,1-3H3	CCCCOP(=O)(OCCC(C)O)OCCC(C)O	299.162	7.15	98.9846	155.047	116.995	NA	NA	2
Butyl bis(3-hydroxybutyl) phosphate	89197-71-7	C12H27O6P	19	19-3	Tributyl phosphate	Literature	No	NA	JHESNFKBLVTNHI-UHFFFAOYSA-N	InChI=1S/C12H27O6P/c1-4-5-8-16-19(15,17-9-6-11(2)13)18-10-7-12(3)14/h11-14H,4-10H2,1-3H3	CCCCOP(=O)(OCCC(C)O)OCCC(C)O	299.162	7.32	98.9845	155.047	NA	NA	NA	2
Bis(2-ethylhexyl) phosphate	298-07-7	C16H35O4P	19	19-4	Tris(2-ethylhexyl) phosphate	Literature	No	NA	SEGLCEQVOFDUPX-UHFFFAOYSA-N	InChI=1S/C16H35O4P/c1-5-9-11-15(7-3)13-19-21(17,18)20-14-16(8-4)12-10-6-2/h15-16H,5-14H2,1-4H3,(H,17,18)	CCCCC(CC)COP(=O)(O)OCC(CC)CCCC	323.235	10.15	98.9846	NA	NA	NA	NA	2
2-ethylhex-5-en-1-yl bis(2-ethylhexyl) phosphate	NA	C24H49O4P	19	19-4	Tris(2-ethylhexyl) phosphate	BioTransformer	Yes	NA	InChIKey=QLMODOQYTMVDQI-UHFFFAOYSA-N	InChI=1S/C24H49O4P/c1-7-13-16-22(10-4)19-26-29(25,27-20-23(11-5)17-14-8-2)28-21-24(12-6)18-15-9-3/h7,22-24H,1,8-21H2,2-6H3	C=CCCC(CC)COP(=O)(OCC(CC)CCCC)OCC(CC)CCCC	433.344	12.22	98.9845	NA	NA	NA	NA	2
2-ethylhex-5-en-1-yl bis(2-ethylhexyl) phosphate	NA	C24H49O4P	19	19-4	Tris(2-ethylhexyl) phosphate	BioTransformer	Yes	NA	InChIKey=QLMODOQYTMVDQI-UHFFFAOYSA-N	InChI=1S/C24H49O4P/c1-7-13-16-22(10-4)19-26-29(25,27-20-23(11-5)17-14-8-2)28-21-24(12-6)18-15-9-3/h7,22-24H,1,8-21H2,2-6H3	C=CCCC(CC)COP(=O)(OCC(CC)CCCC)OCC(CC)CCCC	433.344	12.47	98.9845	NA	NA	NA	NA	2
Di-(2-Ethylhexyl) (2-Ethyl-6-Hydroxyhexyl) Phosphate	NA	C24H51O5P	19	19-4	Tris(2-ethylhexyl) phosphate	Literature	Yes	NA	AVHDWZNXZPIZCY-UHFFFAOYSA-N	InChI=1S/C24H51O5P/c1-6-11-15-22(8-3)19-27-30(26,28-20-23(9-4)16-12-7-2)29-21-24(10-5)17-13-14-18-25/h22-25H,6-21H2,1-5H3	CCCCC(CC)COP(=O)(OCC(CC)CCCC)OCC(CC)CCCCO	451.355	10.27	98.9846	69.0706	57.0706	71.0862	111.117	2
Di-(2-Ethylhexyl) (2-Ethyl-6-Hydroxyhexyl) Phosphate	NA	C24H51O5P	19	19-4	Tris(2-ethylhexyl) phosphate	Literature	Yes	NA	AVHDWZNXZPIZCY-UHFFFAOYSA-N	InChI=1S/C24H51O5P/c1-6-11-15-22(8-3)19-27-30(26,28-20-23(9-4)16-12-7-2)29-21-24(10-5)17-13-14-18-25/h22-25H,6-21H2,1-5H3	CCCCC(CC)COP(=O)(OCC(CC)CCCC)OCC(CC)CCCCO	451.355	10.53	98.9846	57.0706	71.0862	116.995	NA	2
Di-(2-Ethylhexyl) (2-Ethyl-6-Hydroxyhexyl) Phosphate	NA	C24H51O5P	19	19-4	Tris(2-ethylhexyl) phosphate	Literature	Yes	NA	AVHDWZNXZPIZCY-UHFFFAOYSA-N	InChI=1S/C24H51O5P/c1-6-11-15-22(8-3)19-27-30(26,28-20-23(9-4)16-12-7-2)29-21-24(10-5)17-13-14-18-25/h22-25H,6-21H2,1-5H3	CCCCC(CC)COP(=O)(OCC(CC)CCCC)OCC(CC)CCCCO	451.355	10.77	98.9845	69.0705	111.117	55.055	NA	2
Di-(2-Ethylhexyl) (2-Ethyl-6-Hydroxyhexyl) Phosphate	NA	C24H51O5P	19	19-4	Tris(2-ethylhexyl) phosphate	Literature	Yes	NA	AVHDWZNXZPIZCY-UHFFFAOYSA-N	InChI=1S/C24H51O5P/c1-6-11-15-22(8-3)19-27-30(26,28-20-23(9-4)16-12-7-2)29-21-24(10-5)17-13-14-18-25/h22-25H,6-21H2,1-5H3	CCCCC(CC)COP(=O)(OCC(CC)CCCC)OCC(CC)CCCCO	451.355	10.91	98.9845	69.0705	111.117	55.055	NA	2
Di-(2-Ethylhexyl) (2-Ethyl-6-Hydroxyhexyl) Phosphate	NA	C24H51O5P	19	19-4	Tris(2-ethylhexyl) phosphate	Literature	Yes	NA	AVHDWZNXZPIZCY-UHFFFAOYSA-N	InChI=1S/C24H51O5P/c1-6-11-15-22(8-3)19-27-30(26,28-20-23(9-4)16-12-7-2)29-21-24(10-5)17-13-14-18-25/h22-25H,6-21H2,1-5H3	CCCCC(CC)COP(=O)(OCC(CC)CCCC)OCC(CC)CCCCO	451.355	10.98	98.9845	69.0705	111.117	55.055	NA	2
Methomyl	16752-77-5	C5H10N2O2S	19	19-6	Thiodicarb	Literature	No	NA	UHXUZOCRWCRNSJ-UHFFFAOYSA-N	InChI=1S/C5H10N2O2S/c1-4(10-3)7-9-5(8)6-2/h1-3H3,(H,6,8)	CC(=NOC(=O)NC)SC	163.054	5.21	88.022	106.032	72.9987	58.0295	56.0503	2
2-Tert-butyl-4-ethenylphenol	NA	C12H16O	19	19-8	2-tert-Butyl-4-ethylphenol	BioTransformer	No	NA	InChIKey=GYOZWHMFUULCFI-UHFFFAOYSA-N	InChI=1S/C12H16O/c1-5-9-6-7-11(13)10(8-9)12(2,3)4/h5-8,13H,1H2,2-4H3	C=CC1=CC(=C(C=C1)O)C(C)(C)C	177.127	7.61	57.0706	161.096	105.07	133.065	79.0548	2
2-Tert-butyl-4-ethenylphenol	NA	C12H16O	19	19-8	2-tert-Butyl-4-ethylphenol	BioTransformer	No	NA	InChIKey=GYOZWHMFUULCFI-UHFFFAOYSA-N	InChI=1S/C12H16O/c1-5-9-6-7-11(13)10(8-9)12(2,3)4/h5-8,13H,1H2,2-4H3	C=CC1=CC(=C(C=C1)O)C(C)(C)C	177.127	7.98	57.0706	161.096	105.07	133.065	103.054	2
2-Tert-butyl-4-ethenylphenol	NA	C12H16O	19	19-8	2-tert-Butyl-4-ethylphenol	BioTransformer	No	NA	InChIKey=GYOZWHMFUULCFI-UHFFFAOYSA-N	InChI=1S/C12H16O/c1-5-9-6-7-11(13)10(8-9)12(2,3)4/h5-8,13H,1H2,2-4H3	C=CC1=CC(=C(C=C1)O)C(C)(C)C	177.127	8.02	57.0706	161.096	105.07	133.065	103.054	2
N-(4-Hydroxy-2-methylphenyl)acetamide	39495-15-3	C9H11NO2	19	19-10	o-Toluidine	Literature	No	NA	JPLCVGBNQZNQBO-UHFFFAOYSA-N	InChI=1S/C9H11NO2/c1-6-5-8(12)3-4-9(6)10-7(2)11/h3-5,12H,1-2H3,(H,10,11)	CC1=C(C=CC(=C1)O)NC(=O)C	166.086	3.35	120.081	103.055	53.0394	79.0548	93.0703	2
Thioacetamide-S-oxide	2669-09-2	C2H5NOS	20	20-1	Thioacetamide	Literature	No	NA	DRLWOIKWASTVIQ-UHFFFAOYSA-N	InChI=1S/C2H5NOS/c1-2(3)5-4/h3H2,1H3	CC(=S=O)N	92.0165	1.14	74.0065	59.991	NA	NA	NA	2
1-(4-Chlorophenyl)-4,4-dimethyl-3-(1,2,4-triazol-1-ylmethyl)pent-1-en-3-ol	NA	C16H20ClN3O	20	20-2	Tebuconazole	Literature	No	NA	GLALJVJJQBQNQU-UHFFFAOYSA-N	InChI=1S/C16H20ClN3O/c1-15(2,3)16(21,10-20-12-18-11-19-20)9-8-13-4-6-14(17)7-5-13/h4-9,11-12,21H,10H2,1-3H3	CC(C)(C)C(CN1C=NC=N1)(C=CC2=CC=C(C=C2)Cl)O	306.137	8.28	70.0406	116.062	57.0706	NA	NA	2
5-(4-Chlorophenyl)-2,2-dimethyl-3-(1H-1,2,4-triazol-1-ylmethyl)-1,3-pentanediol	212267-64-6	C16H22ClN3O2	20	20-2	Tebuconazole	Literature	No	0.956255	InChIKey=OIKHXEKXIIAQKY-UHFFFAOYSA-N	InChI=1S/C16H22ClN3O2/c1-15(2,10-21)16(22,9-20-12-18-11-19-20)8-7-13-3-5-14(17)6-4-13/h3-6,11-12,21-22H,7-10H2,1-2H3	C(C(C)(C)C(CCC1=CC=C(C=C1)Cl)(CN2C=NC=N2)O)O	324.147	7.74	70.0406	125.015	NA	NA	NA	2
3-((1H-1,2,4-triazol-1-yl)methyl)-5-(4-chlorophenyl)-3-hydroxy-2,2-dimethylpentanoic acid	NA	C16H20ClN3O3	20	20-2	Tebuconazole	Literature	No	NA	UBOTZECGDNAWAP-UHFFFAOYSA-N	InChI=1S/C16H20ClN3O3/c1-15(2,14(21)22)16(23,9-20-11-18-10-19-20)8-7-12-3-5-13(17)6-4-12/h3-6,10-11,23H,7-9H2,1-2H3,(H,21,22)	ClC2=CC=C(CCC(O[H])(C(C(O[H])=O)(C)C)C[N]1N=CN=C1)C=C2	338.127	7.63	70.0406	125.015	128.062	163.031	NA	2
9-(Oxiran-2-yl)nonanoic acid	2443-41-6	C11H20O3	20	20-6	10-Undecenoic acid	Literature	Yes	NA	LICWDODMDFJCCC-UHFFFAOYSA-N	InChI=1S/C11H20O3/c12-11(13)8-6-4-2-1-3-5-7-10-9-14-10/h10H,1-9H2,(H,12,13)	C1C(O1)CCCCCCCCC(=O)O	201.149	6.22	81.0705	67.0549	95.0859	79.0548	55.055	2
Thiazopyr_Oxidation_N/O-Dealkylation/demethylation	NA	C15H15F5N2O2S	20	20-9	Thiazopyr	R Script Prediction	NA	0.664016	NA	NA	NA	383.084	7.974	61.0113	321.031	300.017	NA	NA	3
Thiazopyr_Oxidation_Dehydrogenation	NA	C16H15F5N2O2S	20	20-9	Thiazopyr	R Script Prediction	NA	0	NA	NA	NA	395.084	8.603	375.078	333.031	203.007	223.013	301.005	3
Methyl 2-(difluoromethyl)-4-(2-methylpropyl)-5-(1-oxo-4,5-dihydro-1,3-thiazol-2-yl)-6-(trifluoromethyl)pyridine-3-carboxylate	NA	C16H17F5N2O3S	20	20-9	Thiazopyr	Literature	No	0	KOPXMMGMFKVDAU-UHFFFAOYSA-N	InChI=1S/C16H17F5N2O3S/c1-7(2)6-8-9(15(24)26-3)11(13(17)18)23-12(16(19,20)21)10(8)14-22-4-5-27(14)25/h7,13H,4-6H2,1-3H3	CC(C)CC1=C(C(=NC(=C1C(=O)OC)C(F)F)C(F)(F)F)C2=NCCS2=O	413.095	8.22	58.9957	337.096	128.062	272.068	154.065	2
Chromone	491-38-3	C9H6O2	21	21-2	Dibenzofuran	Literature	No	NA	OTAFHZMPRISVEM-UHFFFAOYSA-N	InChI=1S/C9H6O2/c10-8-5-6-11-9-4-2-1-3-7(8)9/h1-6H	C1=CC=C2C(=C1)C(=O)C=CO2	147.044	1.49	119.049	65.0393	103.055	NA	NA	2
benzo[8,9]tetrapheno[1,2-b]oxirene	NA	C22H12O	21	21-3	Dibenz[a,h]anthracene	Literature	Yes	NA	VVBOAYCOMPDZEV-UHFFFAOYSA-N	InChI=1S/C22H12O/c1-2-4-17-13(3-1)5-7-15-12-19-16(11-18(15)17)8-6-14-9-10-20-22(23-20)21(14)19/h1-12H	C12=C(O3)C3=CC=C1C=CC4=C2C=C5C=CC6=CC=CC=C6C5=C4	293.096	0.73	160.06	132.066	56.0503	86.0606	74.0607	3
2,5-Hexanedione	110-13-4	C6H10O2	21	21-6	2-Hexanone	Literature	No	NA	OJVAMHKKJGICOG-UHFFFAOYSA-N	InChI=1S/C6H10O2/c1-5(7)3-4-6(2)8/h3-4H2,1-2H3	CC(=O)CCC(=O)C	115.075	5.23	69.0706	73.0654	97.0652	55.055	NA	2
2,4-Diaminophenol	95-86-3	C6H8N2O	22	22-2	1,3-Dinitrobenzene	Literature	No	NA	XIWMTQIUUWJNRP-UHFFFAOYSA-N	InChI=1S/C6H8N2O/c7-4-1-2-6(9)5(8)3-4/h1-3,9H,7-8H2	C1=CC(=C(C=C1N)N)O	125.071	0.76	108.045	80.0501	82.0657	53.0394	123.055	2
2,4-Diaminophenol	95-86-3	C6H8N2O	22	22-2	1,3-Dinitrobenzene	Literature	No	NA	XIWMTQIUUWJNRP-UHFFFAOYSA-N	InChI=1S/C6H8N2O/c7-4-1-2-6(9)5(8)3-4/h1-3,9H,7-8H2	C1=CC(=C(C=C1N)N)O	125.071	1.17	108.045	80.0501	82.0657	53.0394	123.055	2
m-Nitroaniline	99-09-2	C6H6N2O2	22	22-2	1,3-Dinitrobenzene	Literature	No	NA	XJCVRTZCHMZPBD-UHFFFAOYSA-N	InChI=1S/C6H6N2O2/c7-5-2-1-3-6(4-5)8(9)10/h1-4H,7H2	C1=CC(=CC(=C1)[N+](=O)[O-])N	139.05	6.48	125.047	81.034	76.0314	NA	NA	3
2-Naphthol	135-19-3	C10H8O	22	22-4	Naphthalene	Literature	No	NA	JWAZRIHNYRIHIV-UHFFFAOYSA-N	InChI=1S/C10H8O/c11-10-6-5-8-3-1-2-4-9(8)7-10/h1-7,11H	C1=CC=C2C=C(C=CC2=C1)O	145.065	5.72	117.07	103.055	NA	NA	NA	2
2,3-Dihydroxypropanamide	54393-33-8	C3H7NO3	22	22-5	Acrylamide	Literature	No	NA	XLGVHAQDCFITCH-UHFFFAOYSA-N	InChI=1S/C3H7NO3/c4-3(7)2(6)1-5/h2,5-6H,1H2,(H2,4,7)	C(C(C(=O)N)O)O	106.05	0.66	60.0452	105.111	61.0849	88.0399	58.0659	2
N-Hydroxyurethane	589-41-3	C3H7NO3	22	22-7	Urethane	Literature	No	NA	VGEWEGHHYWGXGG-UHFFFAOYSA-N	InChI=1S/C3H7NO3/c1-2-7-3(5)4-6/h6H,2H2,1H3,(H,4,5)	CCOC(=O)NO	106.05	0.66	60.0451	105.111	61.0849	88.0399	58.0659	2
N-(2,4-Dimethylphenyl)formamide	60397-77-5	C9H11NO	22	22-9	Amitraz	Literature	No	NA	JOFDPSBOUCXJCC-UHFFFAOYSA-N	InChI=1S/C9H11NO/c1-7-3-4-9(10-6-11)8(2)5-7/h3-6H,1-2H3,(H,10,11)	CC1=CC(=C(C=C1)NC=O)C	150.091	6.86	107.073	106.066	105.07	132.081	123.081	2
Semiamitraz	33089-74-6	C10H14N2	22	22-9	Amitraz	Literature	No	NA	JIIOLEGNERQDIP-UHFFFAOYSA-N	InChI=1S/C10H14N2/c1-8-4-5-10(9(2)6-8)12-7-11-3/h4-7H,1-3H3,(H,11,12)	CC1=CC(=C(C=C1)NC=NC)C	163.123	5.2	107.073	122.097	117.058	132.081	79.0548	2
Malaoxon_Oxidation_N/O-Dealkylation/demethylation	NA	C9H17O7PS	22	22-10	Malaoxon	R Script Prediction	NA	0.998531	NA	NA	NA	301.05	5.706	99.008	71.0134	127.039	NA	NA	3
Benzaldehyde	100-52-7	C7H6O	23	23-5	Benzyl alcohol	Literature	No	NA	HUMNYLRZRPPJDN-UHFFFAOYSA-N	InChI=1S/C7H6O/c8-6-7-4-2-1-3-5-7/h1-6H	C1=CC=C(C=C1)C=O	107.049	3.27	79.0548	53.0394	95.0496	107.049	NA	2
Coumarin - Methylation+Epoxide-hydration	NA	C10H10O3	23	23-8	Coumarin	R Script Prediction	NA	0.660212	NA	NA	NA	179.07	6.825	137.06	91.0547	103.054	147.044	121.029	3
Bensulide oxon	20243-81-6	C14H24NO5PS2	24	24-2	Bensulide	Literature	No	0.48477	XFTSUNODOZMOBM-UHFFFAOYSA-N	InChI=1S/C14H24NO5PS2/c1-12(2)19-21(16,20-13(3)4)22-11-10-15-23(17,18)14-8-6-5-7-9-14/h5-9,12-13,15H,10-11H2,1-4H3	CC(C)OP(=O)(OC(C)C)SCCNS(=O)(=O)C1=CC=CC=C1	382.091	7.94	53.0394	141	61.0114	95.0496	184.042	2
1,3,5-Triazine-2,4-diamine, 6-chloro-n-ethyl-n'-hydroxy-	58175-59-0	C5H8ClN5O	24	24-4	Deisopropyl Atrazine	BioTransformer	Yes	NA	InChIKey=UQLTUIDHYNAUDO-UHFFFAOYSA-N	InChI=1S/C5H8ClN5O/c1-2-7-4-8-3(6)9-5(10-4)11-12/h12H,2H2,1H3,(H2,7,8,9,10,11)	CCNC1=NC(=NC(=N1)Cl)NO	190.049	8.94	149.023	65.0393	NA	NA	NA	3
Methoxy-[2-(methylamino)-2-oxoethyl]sulfanylphosphinic acid	NA	C4H10NO4PS	24	24-6	Omethoate	Literature	No	NA	YNTUWNGYNBVEFS-UHFFFAOYSA-N	InChI=1S/C4H10NO4PS/c1-5-4(6)3-11-10(7,8)9-2/h3H2,1-2H3,(H,5,6)(H,7,8)	CNC(=O)CSP(=O)(O)OC	200.014	0.75	106.032	128.977	NA	NA	NA	2
Methoxy-[2-(methylamino)-2-oxoethyl]sulfanylphosphinic acid	NA	C4H10NO4PS	24	24-6	Omethoate	Literature	No	NA	YNTUWNGYNBVEFS-UHFFFAOYSA-N	InChI=1S/C4H10NO4PS/c1-5-4(6)3-11-10(7,8)9-2/h3H2,1-2H3,(H,5,6)(H,7,8)	CNC(=O)CSP(=O)(O)OC	200.014	1.08	106.032	128.977	NA	NA	NA	2
1,2,3-Benzothiadiazole-7-carboxylic acid	35272-27-6	C7H4N2O2S	24	24-8	Acibenzolar-S-methyl	Literature	No	0	COAIOOWBEPAOFY-UHFFFAOYSA-N	InChI=1S/C7H4N2O2S/c10-7(11)4-2-1-3-5-6(4)12-9-8-5/h1-3H,(H,10,11)	C1=CC(=C2C(=C1)N=NS2)C(=O)O	181.007	6.36	65.0393	97.0111	53.0394	109.011	63.0237	2
Acibenzolar-S-methyl_Oxidation_Desulphuration	NA	C8H6N2O2S	24	24-8	Acibenzolar-S-methyl	R Script Prediction	NA	0.0114133	NA	NA	NA	195.022	7.798	65.0392	NA	NA	NA	NA	3
Triethylene glycol monomethyl ether	112-35-6	C7H16O4	25	25-1	Triethylene glycol dimethyl ether	BioTransformer	NA	0.988866	InChIKey=JLGLQAWTXXGVEM-UHFFFAOYSA-N	InChI=1S/C7H16O4/c1-9-4-5-11-7-6-10-3-2-8/h8H,2-7H2,1H3	OCCOCCOCCOC	165.112	4.104	59.0499	NA	NA	NA	NA	2
7,12-Benz(a)anthraquinone	2498-66-0	C18H10O2	25	25-3	Benz(a)anthracene	Literature	No	NA	LHMRXAIRPKSGDE-UHFFFAOYSA-N	InChI=1S/C18H10O2/c19-17-13-7-3-4-8-14(13)18(20)16-12-6-2-1-5-11(12)9-10-15(16)17/h1-10H	C1=CC=C2C(=C1)C=CC3=C2C(=O)C4=CC=CC=C4C3=O	259.075	8.23	202.077	231.08	NA	NA	NA	2
7,12-Benz(a)anthraquinone	2498-66-0	C18H10O2	25	25-3	Benz(a)anthracene	Literature	No	NA	LHMRXAIRPKSGDE-UHFFFAOYSA-N	InChI=1S/C18H10O2/c19-17-13-7-3-4-8-14(13)18(20)16-12-6-2-1-5-11(12)9-10-15(16)17/h1-10H	C1=CC=C2C(=C1)C=CC3=C2C(=O)C4=CC=CC=C4C3=O	259.075	8.44	202.077	231.08	NA	NA	NA	2
Benzo[a]anthracene-3,4-diol	NA	C18H12O2	25	25-3	Benz(a)anthracene	Literature	Yes	NA	FQFJDJSLMMAVPV-UHFFFAOYSA-N	InChI=1S/C18H12O2/c19-17-8-7-14-15(18(17)20)6-5-13-9-11-3-1-2-4-12(11)10-16(13)14/h1-10,19-20H	C1=CC=C2C=C3C(=CC2=C1)C=CC4=C3C=CC(=C4O)O	261.091	6.83	215.085	203.085	233.095	189.07	141.349	3
2-Mercaptobenzothiazole	149-30-4	C7H5NS2	25	25-5	2-(Thiocyanomethylthio)benzothiazole	Literature	No	NA	YXIWHUQXZSMYRE-UHFFFAOYSA-N	InChI=1S/C7H5NS2/c9-7-8-5-3-1-2-4-6(5)10-7/h1-4H,(H,8,9)	C1=CC=C2C(=C1)NC(=S)S2	167.994	7.23	135.014	65.0393	109.011	124.022	136.022	2
Aniline, 4-tert-butyl-2,6-dinitro-	22503-16-8	C10H13N3O4	25	25-6	Butralin	Literature	No	NA	CUTHFSYWMSPYOS-UHFFFAOYSA-N	InChI=1S/C10H13N3O4/c1-10(2,3)6-4-7(12(14)15)9(11)8(5-6)13(16)17/h4-5H,11H2,1-3H3	CC(C)(C)C1=CC(=C(C(=C1)[N+](=O)[O-])N)[N+](=O)[O-]	240.098	9.15	132.081	222.087	208.072	117.057	79.0548	2
2-N-butan-2-yl-5-tert-butyl-3-nitrobenzene-1,2-diamine	NA	C14H23N3O2	25	25-6	Butralin	Literature	No	NA	OGLPXDGPCVBVFD-UHFFFAOYSA-N	InChI=1S/C14H23N3O2/c1-6-9(2)16-13-11(15)7-10(14(3,4)5)8-12(13)17(18)19/h7-9,16H,6,15H2,1-5H3	CCC(C)NC1=C(C=C(C=C1[N+](=O)[O-])C(C)(C)C)N	266.186	8.94	210.123	154.061	57.0706	147.092	132.068	2
